# Supplementary material for: Comparison of cytosine base editors and development of the BEable-GPS database for targeting pathogenic SNVs
Source: Genome Biol. 2019 Oct 23;20:218. doi: 10.1186/s13059-019-1839-4 (PMC6806563; doi:10.1186/s13059-019-1839-4)
Supplement: Supplementary file 3 — Additional file 3: Table S4. Calculation of indels of base editing results in Fig. 1 and Additional file 1: Figures S1–S4. [file 13059_2019_1839_MOESM3_ESM.xlsx]

## Sheet: Sheet1
Table S4. Calculation of indels of base editing results in Fig. 1 and Supplementary Figures S1-4.
293FT_BE3_repeat_1											293FT_eBE-S3_repeat_1											293FT_BE4max_repeat_1											293FT_hA3A-eBE-Y130F_repeat_1											293FT_dCpf1-eBE_repeat_1
sgRNA	DNMT1	DYRK1A	VEGFA	BMRP2	PAFAH1B1	SPAST	BTK	CLN6	PGM3		sgRNA	DNMT1	DYRK1A	VEGFA	BMRP2	PAFAH1B1	SPAST	BTK	CLN6	PGM3		crRNA	DNMT1	DYRK1A	VEGFA	BMRP2	PAFAH1B1	SPAST	BTK	CLN6	PGM3		crRNA	DNMT1	DYRK1A	VEGFA	BMRP2	PAFAH1B1	SPAST	BTK	CLN6	PGM3		crRNA	DNMT1	DYRK1A	VEGFA	BMRP2	PAFAH1B1
Indel-containing reads	3400	2915	1732	743	310	2642	2619	3785	3152		Indel-containing reads	3948	352	1224	51	828	1646	1872	2498	1701		Indel-containing reads	4220	142	1734	32	220	2068	6710	3044	1542		Indel-containing reads	2234	202	4049	480	951	3427	28678	13855	5355		Indel-containing reads	150	102	86	94	254
Total reads	104745	330938	110044	200143	39904	241738	74465	288071	210554		Total reads	295066	70619	93889	16500	154595	309153	111692	380599	232271		Total reads	255798	19855	114871	12779	45598	276550	421646	329048	323873		Total reads	117375	23625	116836	84028	124119	262046	714134	432304	329308		Total reads	63088	39421	49820	36900	75706
Frequency	0.0324598	0.0088083	0.0157392	0.00371235	0.00776864	0.0109292	0.0351709	0.0131391	0.01497		Frequency	0.0133801	0.00498449	0.0130367	0.00309091	0.00535593	0.00532422	0.0167604	0.00656334	0.00732334		Frequency	0.0164974	0.00715185	0.0150952	0.00250411	0.00482477	0.00747785	0.0159138	0.00925093	0.00476113		Frequency	0.019033	0.00855026	0.0346554	0.00571238	0.007662	0.0130779	0.0401577	0.0320492	0.0162614		Frequency	0.00237763	0.00258745	0.00172621	0.00254743	0.00335508
293FT_BE3_repeat_2											293FT_eBE-S3_repeat_2											293FT_BE4max_repeat_2											293FT_hA3A-eBE-Y130F_repeat 2											293FT_dCpf1-eBE_repeat 2
sgRNA	DNMT1	DYRK1A	VEGFA	BMRP2	PAFAH1B1	SPAST	BTK	CLN6	PGM3		sgRNA	DNMT1	DYRK1A	VEGFA	BMRP2	PAFAH1B1	SPAST	BTK	CLN6	PGM3		crRNA	DNMT1	DYRK1A	VEGFA	BMRP2	PAFAH1B1	SPAST	BTK	CLN6	PGM3		crRNA	DNMT1	DYRK1A	VEGFA	BMRP2	PAFAH1B1	SPAST	BTK	CLN6	PGM3		crRNA	DNMT1	DYRK1A	VEGFA	BMRP2	PAFAH1B1
Indel-containing reads	3882	3084	2027	373	1373	4454	664	4218	4436		Indel-containing reads	2162	110	2027	86	581	2539	2172	1919	2516		Indel-containing reads	763	180	4029	74	218	2642	3976	4285	1205		Indel-containing reads	2786	875	2863	274	920	4027	24579	14619	4730		Indel-containing reads	359	81	278	80	1122
Total reads	109521	300252	113219	67038	187195	440456	61716	320648	175472		Total reads	194277	28554	176508	29591	128639	448677	161807	308583	276038		Total reads	48816	29187	216142	33241	50605	333314	210289	415969	252521		Total reads	156969	99043	92561	45064	122479	370189	630189	510447	325982		Total reads	167209	34263	135091	37036	289247
Frequency	0.0354453	0.0102714	0.0179034	0.00556401	0.0073346	0.0101122	0.010759	0.0131546	0.0252804		Frequency	0.0111284	0.00385235	0.0114839	0.00290629	0.00451652	0.00565886	0.0134234	0.00621875	0.00911469		Frequency	0.0156301	0.00616713	0.0186405	0.00222617	0.00430787	0.00792646	0.0189073	0.0103012	0.00477188		Frequency	0.0177487	0.00883455	0.030931	0.00608024	0.00751149	0.0108782	0.0390026	0.0286396	0.01451		Frequency	0.00214701	0.00236407	0.00205787	0.00216006	0.00387904
293FT_BE3_repeat_3											293FT_eBE-S3_repeat_3											293FT_BE4max_repeat_3											293FT_hA3A-eBE-Y130F_repeat 3											293FT_dCpf1-eBE_repeat 3
sgRNA	DNMT1	DYRK1A	VEGFA	BMRP2	PAFAH1B1	SPAST	BTK	CLN6	PGM3		sgRNA	DNMT1	DYRK1A	VEGFA	BMRP2	PAFAH1B1	SPAST	BTK	CLN6	PGM3		crRNA	DNMT1	DYRK1A	VEGFA	BMRP2	PAFAH1B1	SPAST	BTK	CLN6	PGM3		crRNA	DNMT1	DYRK1A	VEGFA	BMRP2	PAFAH1B1	SPAST	BTK	CLN6	PGM3		crRNA	DNMT1	DYRK1A	VEGFA	BMRP2	PAFAH1B1
Indel-containing reads	6058	692	2139	819	926	1991	5176	2483	6211		Indel-containing reads	3000	344	1604	483	1248	1127	896	1830	2392		Indel-containing reads	2539	310	2016	83	406	4409	2143	4195	1422		Indel-containing reads	3360	853	3825	516	2264	4568	5904	11599	4671		Indel-containing reads	338	192	198	90	332
Total reads	164957	61346	119439	133703	124008	190412	155818	323575	282090		Total reads	227748	74835	116222	147911	267558	183671	98747	417139	262028		Total reads	156693	42941	122806	29111	98082	434237	192082	435212	299854		Total reads	179969	73959	111974	76565	330881	411108	163701	378597	315998		Total reads	144012	90810	88202	29954	90800
Frequency	0.0367247	0.0112803	0.0179087	0.00612552	0.00746726	0.0104563	0.0332182	0.00767365	0.0220178		Frequency	0.0131725	0.00459678	0.0138012	0.00326548	0.00466441	0.00613597	0.00907369	0.00438703	0.0091288		Frequency	0.0162037	0.00721921	0.0164161	0.00285116	0.00413939	0.0101534	0.0111567	0.00963898	0.00474231		Frequency	0.0186699	0.0115334	0.0341597	0.00673937	0.00684234	0.0111114	0.0360658	0.0306368	0.0147817		Frequency	0.00234703	0.0021143	0.00224485	0.00300461	0.00365639
[truncated: 14 more columns]
