# Supplementary material for: Comparison of cytosine base editors and development of the BEable-GPS database for targeting pathogenic SNVs
Source: Genome Biol. 2019 Oct 23;20:218. doi: 10.1186/s13059-019-1839-4 (PMC6806563; doi:10.1186/s13059-019-1839-4)
Supplement: Supplementary file 4 — Additional file 4: Table S5. Calculation of base substitutions of base editing results in Fig. 1 and Additional file 1: Figures S1–S4. [file 13059_2019_1839_MOESM4_ESM.xlsx]

## Sheet: DNMT1_293FT
TableS5. Calculation of base substitutions of base editing results in Fig. 1 and Supplementary Figures S1-4.
293FT_BE3_repeat_1																									293FT_eBE-S3_repeat_1
Position in sgRNA	1	2	3	4	5	6	7	8	9	10	11	12	13	14	15	16	17	18	19	20	PAM-1	PAM-2	PAM-3		Position in sgRNA	1	2	3	4	5	6	7	8	9	10	11	12	13	14	15	16	17	18	19	20	PAM-1	PAM-2	PAM-3
Reference base	C	C	C	T	T	C	A	G	C	T	A	A	A	A	T	A	A	A	G	G	A	G	G		Reference base	C	C	C	T	T	C	A	G	C	T	A	A	A	A	T	A	A	A	G	G	A	G	G
Read A	109	17	13	7	13	119	7954	1	11	6	7917	7919	7919	7926	7	7960	7972	7965	1	3	7976	3	1		Read A	67	12	2	10	11	49	7957	0	5	11	7941	7948	7948	7950	26	7973	7986	7970	3	0	7983	0	0
Read C	6988	7561	7255	2	0	5511	3	4	7946	0	1	1	0	1	1	1	2	7	2	2	5	4	4		Read C	7723	7933	7871	0	4	6124	4	9	7940	1	0	0	0	0	0	0	0	2	4	2	3	5	6
Read G	6	5	2	3	1	74	3	7945	1	5	3	3	0	0	1	1	0	2	7980	7983	2	7980	7982		Read G	4	1	1	12	3	28	2	7938	1	10	1	0	0	2	1	0	0	2	7978	7982	2	7941	7954
Read T	192	17	80	7112	7239	1612	4	11	1	7925	3	6	8	7	7954	5	12	14	7	5	9	1	6		Read T	152	32	105	7953	7964	1762	1	7	6	7934	3	1	1	2	7946	3	1	9	6	4	5	7	2
Total reads	7295	7600	7351	7124	7253	7316	7964	7961	7959	7936	7924	7929	7927	7934	7963	7967	7986	7988	7990	7993	7992	7988	7993		Total reads	7946	7978	7979	7975	7982	7963	7964	7954	7952	7956	7945	7949	7949	7954	7973	7976	7987	7983	7991	7988	7993	7953	7962
Frequency A	0.0149417	0.00223684	0.00176847	0.000982594	0.00179236	0.0162657	0.998744	0.000125612	0.00138208	0.000756048	0.999117	0.998739	0.998991	0.998992	0.000879066	0.999121	0.998247	0.997121	0.000125156	0.000375328	0.997998	0.000375563	0.000125109		Frequency A	0.00843192	0.00150414	0.000250658	0.00125392	0.0013781	0.00615346	0.999121	0	0.000628773	0.0013826	0.999497	0.999874	0.999874	0.999497	0.00326101	0.999624	0.999875	0.998372	0.000375422	0	0.998749	0	0
Frequency C	0.957916	0.994868	0.986941	0.000280741	0	0.75328	0.000376695	0.000502449	0.998367	0	0.000126199	0.000126119	0	0.00012604	0.000125581	0.000125518	0.000250438	0.000876314	0.000250313	0.000250219	0.000625626	0.000500751	0.000500438		Frequency C	0.971936	0.994359	0.986464	0	0.000501128	0.769057	0.00050226	0.00113151	0.998491	0.000125691	0	0	0	0	0	0	0	0.000250532	0.000500563	0.000250376	0.000375328	0.000628694	0.00075358
Frequency G	0.000822481	0.000657895	0.000272072	0.000421112	0.000137874	0.0101148	0.000376695	0.99799	0.000125644	0.00063004	0.000378597	0.000378358	0	0	0.000125581	0.000125518	0	0.000250376	0.998748	0.998749	0.00025025	0.998998	0.998624		Frequency G	0.000503398	0.000125345	0.000125329	0.0015047	0.000375846	0.00351626	0.00025113	0.997988	0.000125755	0.00125691	0.000125865	0	0	0.000251446	0.000125423	0	0	0.000250532	0.998373	0.999249	0.000250219	0.998491	0.998995
Frequency T	0.0263194	0.00223684	0.0108829	0.998316	0.99807	0.220339	0.00050226	0.00138174	0.000125644	0.998614	0.000378597	0.000756716	0.00100921	0.000882279	0.99887	0.000627589	0.00150263	0.00175263	0.000876095	0.000625547	0.00112613	0.000125188	0.000750657		Frequency T	0.0191291	0.00401103	0.0131595	0.997241	0.997745	0.221273	0.000125565	0.00088006	0.000754527	0.997235	0.000377596	0.000125802	0.000125802	0.000251446	0.996614	0.000376128	0.000125203	0.0011274	0.000750845	0.000500751	0.000625547	0.000880171	0.000251193
293FT_BE3_repeat_2																									293FT_eBE-S3_repeat_2
Position in sgRNA	1	2	3	4	5	6	7	8	9	10	11	12	13	14	15	16	17	18	19	20	PAM-1	PAM-2	PAM-3		Position in sgRNA	1	2	3	4	5	6	7	8	9	10	11	12	13	14	15	16	17	18	19	20	PAM-1	PAM-2	PAM-3
Reference base	C	C	C	T	T	C	A	G	C	T	A	A	A	A	T	A	A	A	G	G	A	G	G		Reference base	C	C	C	T	T	C	A	G	C	T	A	A	A	A	T	A	A	A	G	G	A	G	G
Read A	112	6	16	7	7	141	7881	0	7	8	7912	7911	7917	7929	8	7960	7975	7977	4	0	7981	0	2		Read A	62	8	9	14	5	59	7972	3	11	8	7947	7952	7953	7953	11	7985	7975	7979	2	0	7984	2	1
Read C	6909	7591	7258	0	2	5151	3	0	7950	0	0	1	0	1	1	1	4	4	2	2	3	2	1		Read C	7758	7957	7903	1	2	6579	3	3	7960	0	0	0	0	1	2	0	3	6	5	2	3	3	2
Read G	7	4	3	5	0	74	1	7957	1	7	1	0	4	0	0	2	0	0	7973	7978	3	7977	7977		Read G	6	3	1	12	6	15	4	7965	1	5	1	1	1	0	1	0	1	3	7973	7982	1	7973	7961
Read T	237	23	106	7293	7420	2031	4	3	2	7919	9	5	5	4	7956	6	8	6	8	7	3	4	7		Read T	135	17	76	7955	7970	1324	2	6	1	7956	9	5	7	6	7963	3	13	4	12	1	5	5	4
Total reads	7265	7624	7383	7305	7429	7397	7889	7960	7960	7934	7922	7917	7926	7934	7965	7969	7987	7987	7987	7987	7990	7983	7987		Total reads	7961	7985	7989	7982	7983	7977	7981	7977	7973	7969	7957	7958	7961	7960	7977	7988	7992	7992	7992	7985	7993	7983	7968
Frequency A	0.0154164	0.000786988	0.00216714	0.000958248	0.000942253	0.0190618	0.998986	0	0.000879397	0.00100832	0.998738	0.999242	0.998864	0.99937	0.00100439	0.998871	0.998498	0.998748	0.000500814	0	0.998874	0	0.000250407		Frequency A	0.00778797	0.00100188	0.00112655	0.00175395	0.000626331	0.00739626	0.998872	0.000376081	0.00137966	0.00100389	0.998743	0.999246	0.998995	0.999121	0.00137896	0.999624	0.997873	0.998373	0.00025025	0	0.998874	0.000250532	0.000125502
Frequency C	0.950998	0.995672	0.983069	0	0.000269215	0.696363	0.000380276	0	0.998744	0	0	0.00012631	0	0.00012604	0.000125549	0.000125486	0.000500814	0.000500814	0.000250407	0.000250407	0.000375469	0.000250532	0.000125203		Frequency C	0.974501	0.996493	0.989235	0.000125282	0.000250532	0.824746	0.000375893	0.000376081	0.998369	0	0	0	0	0.000125628	0.000250721	0	0.000375375	0.000750751	0.000625626	0.00025047	0.000375328	0.000375799	0.000251004
Frequency G	0.000963524	0.000524659	0.000406339	0.000684463	0	0.0100041	0.000126759	0.999623	0.000125628	0.000882279	0.000126231	0	0.000504668	0	0	0.000250973	0	0	0.998247	0.998873	0.000375469	0.999248	0.998748		Frequency G	0.000753674	0.000375704	0.000125172	0.00150338	0.000751597	0.00188041	0.00050119	0.998496	0.000125423	0.000627431	0.000125676	0.00012566	0.000125612	0	0.00012536	0	0.000125125	0.000375375	0.997623	0.999624	0.000125109	0.998747	0.999121
Frequency T	0.0326222	0.00301679	0.0143573	0.998357	0.998789	0.274571	0.000507035	0.000376884	0.000251256	0.998109	0.00113608	0.000631552	0.000630835	0.000504159	0.99887	0.000752918	0.00100163	0.000751221	0.00100163	0.000876424	0.000375469	0.000501065	0.000876424		Frequency T	0.0169577	0.00212899	0.00951308	0.996617	0.998372	0.165977	0.000250595	0.000752162	0.000125423	0.998369	0.00113108	0.000628299	0.000879287	0.000753769	0.998245	0.000375563	0.00162663	0.000500501	0.0015015	0.000125235	0.000625547	0.000626331	0.000502008
293FT_BE3_repeat_3																									293FT_eBE-S3_repeat_3
Position in sgRNA	1	2	3	4	5	6	7	8	9	10	11	12	13	14	15	16	17	18	19	20	PAM-1	PAM-2	PAM-3		Position in sgRNA	1	2	3	4	5	6	7	8	9	10	11	12	13	14	15	16	17	18	19	20	PAM-1	PAM-2	PAM-3
Reference base	C	C	C	T	T	C	A	G	C	T	A	A	A	A	T	A	A	A	G	G	A	G	G		Reference base	C	C	C	T	T	C	A	G	C	T	A	A	A	A	T	A	A	A	G	G	A	G	G
Read A	96	16	16	10	6	161	7950	1	8	8	7888	7895	7895	7897	15	7954	7969	7976	2	1	7974	0	1		Read A	81	10	13	15	8	57	7948	1	4	15	7942	7944	7948	7952	20	7975	7978	7977	4	2	7980	2	0
Read C	6554	7712	7807	1	1	5519	0	7	7942	1	0	0	0	2	0	0	1	7	2	4	2	5	2		Read C	7697	7923	7854	0	0	6383	4	5	7936	1	0	0	0	0	0	0	0	0	7	8	2	11	3
Read G	7	2	4	9	5	75	0	7938	0	8	0	1	0	2	0	2	0	3	7975	7979	3	7977	7970		Read G	7	6	1	18	3	31	3	7943	2	9	3	2	1	0	1	1	1	3	7962	7962	2	7933	7944
Read T	327	42	160	7960	7970	2204	4	6	1	7897	7	5	4	2	7932	6	11	8	9	6	4	7	2		Read T	143	33	110	7932	7965	1504	3	4	0	7919	9	4	2	3	7937	3	2	3	13	3	2	5	3
Total reads	6985	7772	7987	7980	7982	7959	7954	7952	7951	7914	7895	7901	7899	7903	7947	7962	7981	7994	7988	7990	7983	7989	7975		Total reads	7928	7972	7978	7965	7976	7975	7958	7953	7942	7944	7954	7950	7951	7955	7958	7979	7981	7983	7986	7975	7986	7951	7950
Frequency A	0.0137437	0.00205867	0.00200326	0.00125313	0.000751691	0.0202287	0.999497	0.000125755	0.00100616	0.00101087	0.999113	0.999241	0.999494	0.999241	0.0018875	0.998995	0.998496	0.997748	0.000250376	0.000125156	0.998873	0	0.000125392		Frequency A	0.010217	0.00125439	0.00162948	0.00188324	0.00100301	0.00714734	0.998743	0.000125739	0.000503651	0.00188822	0.998491	0.999245	0.999623	0.999623	0.00251319	0.999499	0.999624	0.999248	0.000500877	0.000250784	0.999249	0.000251541	0
Frequency C	0.938296	0.99228	0.977463	0.000125313	0.000125282	0.693429	0	0.000880282	0.998868	0.000126358	0	0	0	0.000253068	0	0	0.000125298	0.000875657	0.000250376	0.000500626	0.000250532	0.000625861	0.000250784		Frequency C	0.970863	0.993853	0.984457	0	0	0.800376	0.000502639	0.000628694	0.999245	0.000125881	0	0	0	0	0	0	0	0	0.000876534	0.00100313	0.000250438	0.00138347	0.000377358
Frequency G	0.00100215	0.000257334	0.000500814	0.00112782	0.000626409	0.00942329	0	0.998239	0	0.00101087	0	0.000126566	0	0.000253068	0	0.000251193	0	0.000375281	0.998373	0.998623	0.000375799	0.998498	0.999373		Frequency G	0.000882947	0.000752634	0.000125345	0.00225989	0.000376128	0.00388715	0.000376979	0.998743	0.000251826	0.00113293	0.000377169	0.000251572	0.00012577	0	0.00012566	0.000125329	0.000125298	0.000375799	0.996995	0.99837	0.000250438	0.997736	0.999245
Frequency T	0.0468146	0.00540401	0.0200326	0.997494	0.998497	0.276919	0.000502892	0.000754527	0.00012577	0.997852	0.000886637	0.000632831	0.000506393	0.000253068	0.998112	0.00075358	0.00137827	0.00100075	0.00112669	0.000750939	0.000501065	0.000876205	0.000250784		Frequency T	0.0180373	0.00413949	0.0137879	0.995857	0.998621	0.188589	0.000376979	0.000502955	0	0.996853	0.00113151	0.000503145	0.000251541	0.000377121	0.997361	0.000375987	0.000250595	0.000375799	0.00162785	0.000376176	0.000250438	0.000628852	0.000377358
[truncated: 100 more columns]

## Sheet: DYRK1A_293FT
293FT_BE3_repeat_1																									293FT_eBE-S3_repeat_1
Position in sgRNA	1	2	3	4	5	6	7	8	9	10	11	12	13	14	15	16	17	18	19	20	PAM-1	PAM-2	PAM-3		Position in sgRNA	1	2	3	4	5	6	7	8	9	10	11	12	13	14	15	16	17	18	19	20	PAM-1	PAM-2	PAM-3
Reference base	A	G	C	A	C	A	T	C	A	A	G	G	A	C	A	T	T	C	T	A	A	G	G		Reference base	A	G	C	A	C	A	T	C	A	A	G	G	A	C	A	T	T	C	T	A	A	G	G
Read A	7930	0	9	7912	189	7934	8	102	7922	7941	1	3	7949	4	7965	1	5	18	5	7977	7969	1	1		Read A	7943	0	5	7962	50	7966	3	39	7968	7970	1	2	7945	3	7979	8	8	9	5	7972	7968	0	1
Read C	1	4	7888	3	6596	2	1	5816	1	0	5	0	5	7953	1	0	0	7870	0	0	0	2	3		Read C	0	4	7946	0	7173	1	0	6824	1	1	8	9	1	7970	0	0	0	7934	0	0	0	6	4
Read G	4	7965	2	1	31	1	3	821	2	1	7926	7923	2	3	0	1	1	16	1	0	3	7970	7954		Read G	2	7955	0	4	10	0	0	259	0	0	7956	7956	0	2	0	4	0	4	0	1	3	7962	7944
Read T	1	3	21	1	1101	4	7905	1189	5	4	1	6	3	9	6	7964	7972	69	7960	1	3	2	7		Read T	1	2	15	1	715	2	7965	836	3	1	6	5	3	2	1	7966	7972	21	7976	1	4	4	6
Total reads	7936	7972	7920	7918	7917	7941	7917	7928	7930	7946	7933	7932	7959	7969	7972	7966	7978	7973	7966	7978	7975	7975	7965		Total reads	7946	7961	7966	7967	7948	7969	7968	7958	7972	7972	7971	7972	7949	7977	7980	7978	7980	7968	7981	7974	7975	7972	7955
Frequency A	0.999244	0	0.00113636	0.999242	0.0238727	0.999118	0.00101048	0.0128658	0.998991	0.999371	0.000126056	0.000378215	0.998744	0.000501945	0.999122	0.000125534	0.000626723	0.00225762	0.000627668	0.999875	0.999248	0.000125392	0.000125549		Frequency A	0.999622	0	0.000627668	0.999372	0.00629089	0.999624	0.000376506	0.00490073	0.999498	0.999749	0.000125455	0.000250878	0.999497	0.000376081	0.999875	0.00100276	0.00100251	0.00112952	0.000626488	0.999749	0.999122	0	0.000125707
Frequency C	0.000126008	0.000501756	0.99596	0.000378884	0.833144	0.000251857	0.00012631	0.733602	0.000126103	0	0.000630279	0	0.00062822	0.997992	0.000125439	0	0	0.987081	0	0	0	0.000250784	0.000376648		Frequency C	0	0.000502449	0.997489	0	0.902491	0.000125486	0	0.857502	0.000125439	0.000125439	0.00100364	0.00112895	0.000125802	0.999122	0	0	0	0.995733	0	0	0	0.000752634	0.000502828
Frequency G	0.000504032	0.999122	0.000252525	0.000126295	0.00391562	0.000125929	0.000378931	0.103557	0.000252207	0.000125849	0.999118	0.998865	0.000251288	0.000376459	0	0.000125534	0.000125345	0.00200677	0.000125534	0	0.000376176	0.999373	0.998619		Frequency G	0.000251699	0.999246	0	0.000502071	0.00125818	0	0	0.0325459	0	0	0.998118	0.997993	0	0.000250721	0	0.000501379	0	0.000502008	0	0.000125408	0.000376176	0.998746	0.998617
Frequency T	0.000126008	0.000376317	0.00265152	0.000126295	0.139068	0.000503715	0.998484	0.149975	0.000630517	0.000503398	0.000126056	0.00075643	0.000376932	0.00112938	0.000752634	0.999749	0.999248	0.00865421	0.999247	0.000125345	0.000376176	0.000250784	0.000878845		Frequency T	0.000125849	0.000251225	0.001883	0.000125518	0.0899597	0.000250973	0.999623	0.105052	0.000376317	0.000125439	0.000752729	0.000627195	0.000377406	0.000250721	0.000125313	0.998496	0.998997	0.00263554	0.999374	0.000125408	0.000501567	0.000501756	0.000754243
293FT_BE3_repeat_2																									293FT_eBE-S3_repeat_2
Position in sgRNA	1	2	3	4	5	6	7	8	9	10	11	12	13	14	15	16	17	18	19	20	PAM-1	PAM-2	PAM-3		Position in sgRNA	1	2	3	4	5	6	7	8	9	10	11	12	13	14	15	16	17	18	19	20	PAM-1	PAM-2	PAM-3
Reference base	A	G	C	A	C	A	T	C	A	A	G	G	A	C	A	T	T	C	T	A	A	G	G		Reference base	A	G	C	A	C	A	T	C	A	A	G	G	A	C	A	T	T	C	T	A	A	G	G
Read A	7918	1	2	7924	226	7939	6	127	7917	7926	2	1	7926	7	7961	11	13	14	4	7960	7972	1	1		Read A	7955	0	7	7979	40	7978	6	31	7976	7970	0	1	7952	2	7982	9	10	9	4	7976	7980	0	0
Read C	1	5	7928	1	6476	1	1	5625	0	0	1	4	3	7931	0	0	0	7860	2	1	0	4	3		Read C	1	5	7957	1	7295	0	2	6969	0	1	3	3	6	7978	1	1	0	7945	0	1	1	3	3
Read G	2	7943	0	2	46	1	2	921	4	2	7914	7928	0	1	0	1	1	13	0	1	1	7965	7937		Read G	5	7975	2	1	11	1	0	243	4	2	7962	7970	0	1	0	2	1	6	1	2	0	7975	7964
Read T	2	6	16	3	1157	4	7915	1254	6	0	3	3	2	8	2	7943	7950	70	7968	0	1	5	7		Read T	3	5	15	5	629	6	7966	727	2	3	6	4	0	1	3	7966	7971	21	7980	2	2	5	6
Total reads	7923	7955	7946	7930	7905	7945	7924	7927	7927	7928	7920	7936	7931	7947	7963	7955	7964	7957	7974	7962	7974	7975	7948		Total reads	7964	7985	7981	7986	7975	7985	7974	7970	7982	7976	7971	7978	7958	7982	7986	7978	7982	7981	7985	7981	7983	7983	7973
Frequency A	0.999369	0.000125707	0.000251699	0.999243	0.0285895	0.999245	0.000757193	0.0160212	0.998738	0.999748	0.000252525	0.000126008	0.99937	0.000880836	0.999749	0.00138278	0.00163235	0.00175946	0.00050163	0.999749	0.999749	0.000125392	0.000125818		Frequency A	0.99887	0	0.000877083	0.999123	0.00501567	0.999123	0.000752445	0.00388959	0.999248	0.999248	0	0.000125345	0.999246	0.000250564	0.999499	0.0011281	0.00125282	0.00112768	0.000500939	0.999374	0.999624	0	0
Frequency C	0.000126215	0.000628536	0.997735	0.000126103	0.819228	0.000125865	0.000126199	0.7096	0	0	0.000126263	0.000504032	0.000378263	0.997987	0	0	0	0.987809	0.000250815	0.000125597	0	0.000501567	0.000377453		Frequency C	0.000125565	0.000626174	0.996993	0.000125219	0.914734	0	0.000250815	0.874404	0	0.000125376	0.000376364	0.000376034	0.000753958	0.999499	0.000125219	0.000125345	0	0.995489	0	0.000125298	0.000125266	0.000375799	0.00037627
Frequency G	0.00025243	0.998492	0	0.000252207	0.0058191	0.000125865	0.000252398	0.116185	0.000504605	0.00025227	0.999242	0.998992	0	0.000125834	0	0.000125707	0.000125565	0.00163378	0	0.000125597	0.000125408	0.998746	0.998616		Frequency G	0.000627825	0.998748	0.000250595	0.000125219	0.00137931	0.000125235	0	0.0304893	0.000501128	0.000250752	0.998871	0.998997	0	0.000125282	0	0.000250689	0.000125282	0.000751785	0.000125235	0.000250595	0	0.998998	0.998871
Frequency T	0.00025243	0.000754243	0.00201359	0.00037831	0.146363	0.000503461	0.998864	0.158194	0.000756907	0	0.000378788	0.000378024	0.000252175	0.00100667	0.000251162	0.998492	0.998242	0.00879729	0.999248	0	0.000125408	0.000626959	0.000880725		Frequency T	0.000376695	0.000626174	0.00187946	0.000626096	0.0788715	0.000751409	0.998997	0.0912171	0.000250564	0.000376128	0.000752729	0.000501379	0	0.000125282	0.000375657	0.998496	0.998622	0.00263125	0.999374	0.000250595	0.000250532	0.000626331	0.00075254
293FT_BE3_repeat_3																									293FT_eBE-S3_repeat_3
Position in sgRNA	1	2	3	4	5	6	7	8	9	10	11	12	13	14	15	16	17	18	19	20	PAM-1	PAM-2	PAM-3		Position in sgRNA	1	2	3	4	5	6	7	8	9	10	11	12	13	14	15	16	17	18	19	20	PAM-1	PAM-2	PAM-3
Reference base	A	G	C	A	C	A	T	C	A	A	G	G	A	C	A	T	T	C	T	A	A	G	G		Reference base	A	G	C	A	C	A	T	C	A	A	G	G	A	C	A	T	T	C	T	A	A	G	G
Read A	7920	1	9	7931	234	7922	15	104	7922	7922	0	3	7925	3	7961	7	14	12	7	7967	7957	2	1		Read A	7924	1	5	7951	51	7972	3	25	7942	7944	2	1	7936	6	7968	7	18	6	7	7975	7948	0	2
Read C	5	3	7913	0	6385	2	2	5372	1	2	4	7	3	7942	4	0	0	7869	2	0	1	4	5		Read C	1	2	7938	1	7190	1	4	6795	0	1	4	4	1	7954	2	0	2	7925	3	0	0	1	4
Read G	3	7936	2	2	47	1	2	1073	0	2	7913	7916	4	3	0	2	2	19	1	3	0	7974	7947		Read G	4	7959	2	1	7	2	0	304	3	2	7934	7947	3	2	1	1	1	5	1	0	2	7967	7935
Read T	3	5	27	3	1249	2	7901	1364	2	2	5	7	0	8	2	7945	7946	60	7957	2	3	1	4		Read T	5	3	17	3	699	4	7950	828	3	5	3	7	4	2	2	7954	7947	15	7955	0	6	0	7
Total reads	7931	7945	7951	7936	7915	7927	7920	7913	7925	7928	7922	7933	7932	7956	7967	7954	7962	7960	7967	7972	7961	7981	7957		Total reads	7934	7965	7962	7956	7947	7979	7957	7952	7948	7952	7943	7959	7944	7964	7973	7962	7968	7951	7966	7975	7956	7968	7948
Frequency A	0.998613	0.000125865	0.00113193	0.99937	0.0295641	0.999369	0.00189394	0.0131429	0.999621	0.999243	0	0.000378167	0.999117	0.000377074	0.999247	0.00088006	0.00175835	0.00150754	0.000878624	0.999373	0.999498	0.000250595	0.000125676		Frequency A	0.99874	0.000125549	0.000627983	0.999372	0.00641752	0.999123	0.000377027	0.00314386	0.999245	0.998994	0.000251794	0.000125644	0.998993	0.00075339	0.999373	0.000879176	0.00225904	0.000754622	0.000878735	1	0.998994	0	0.000251636
Frequency C	0.000630438	0.000377596	0.995221	0	0.806696	0.000252302	0.000252525	0.678883	0.000126183	0.00025227	0.000504923	0.00088239	0.000378215	0.99824	0.000502071	0	0	0.988568	0.000251036	0	0.000125612	0.00050119	0.000628378		Frequency C	0.00012604	0.000251099	0.996986	0.000125691	0.904744	0.000125329	0.000502702	0.854502	0	0.000125755	0.000503588	0.000502576	0.000125881	0.998744	0.000250847	0	0.000251004	0.99673	0.000376601	0	0	0.000125502	0.000503271
Frequency G	0.000378263	0.998867	0.000251541	0.000252016	0.00593809	0.000126151	0.000252525	0.1356	0	0.00025227	0.998864	0.997857	0.000504286	0.000377074	0	0.000251446	0.000251193	0.00238693	0.000125518	0.000376317	0	0.999123	0.998743		Frequency G	0.000504159	0.999247	0.000251193	0.000125691	0.000880836	0.000250658	0	0.0382294	0.000377453	0.000251509	0.998867	0.998492	0.000377644	0.00025113	0.000125423	0.000125597	0.000125502	0.000628852	0.000125534	0	0.000251383	0.999874	0.998364
Frequency T	0.000378263	0.000629327	0.0033958	0.000378024	0.157802	0.000252302	0.997601	0.172375	0.000252366	0.00025227	0.000631154	0.00088239	0	0.00100553	0.000251036	0.998868	0.99799	0.00753769	0.998745	0.000250878	0.000376837	0.000125298	0.000502702		Frequency T	0.000630199	0.000376648	0.00213514	0.000377074	0.0879577	0.000501316	0.99912	0.104125	0.000377453	0.000628773	0.000377691	0.000879507	0.000503525	0.00025113	0.000250847	0.998995	0.997364	0.00188656	0.998619	0	0.000754148	0	0.000880725
[truncated: 100 more columns]

## Sheet: VEGFA_293FT
293FT_BE3_repeat_1																									293FT_eBE-S3_repeat_1
Position in sgRNA	1	2	3	4	5	6	7	8	9	10	11	12	13	14	15	16	17	18	19	20	PAM-1	PAM-2	PAM-3		Position in sgRNA	1	2	3	4	5	6	7	8	9	10	11	12	13	14	15	16	17	18	19	20	PAM-1	PAM-2	PAM-3
Reference base	T	C	A	A	G	A	C	C	C	A	C	A	A	T	C	C	A	G	G	C	C	G	G		Reference base	T	C	A	A	G	A	C	C	C	A	C	A	A	T	C	C	A	G	G	C	C	G	G
Read A	6	32	7893	7855	3	7850	139	54	7	7880	6	7914	7915	12	15	9	7966	1	2	5	3	2	1		Read A	5	28	7907	7871	3	7868	85	46	7	7898	2	7928	7916	15	8	11	7965	0	1	3	4	3	2
Read C	2	7021	0	1	2	27	6511	7446	7653	5	7876	2	2	0	7871	7937	2	5	6	7976	7966	3	6		Read C	2	6539	0	3	2	30	6168	6760	7409	3	7886	1	1	1	7882	7952	3	6	10	7964	7972	9	5
Read G	0	299	0	3	7873	2	203	7	4	3	0	2	0	0	7	3	2	7943	7957	0	2	7970	7970		Read G	1	166	1	1	7903	4	137	12	3	1	5	0	0	0	9	1	3	7952	7958	2	3	7967	7966
Read T	7920	551	2	3	4	2	990	369	142	5	17	4	2	7918	50	13	3	5	6	1	3	3	3		Read T	7920	1186	1	3	0	3	1496	1071	426	6	18	2	4	7913	52	12	3	4	3	0	1	7	7
Total reads	7928	7903	7895	7862	7882	7881	7843	7876	7806	7893	7899	7922	7919	7930	7943	7962	7973	7954	7971	7982	7974	7978	7980		Total reads	7928	7919	7909	7878	7908	7905	7886	7889	7845	7908	7911	7931	7921	7929	7951	7976	7974	7962	7972	7969	7980	7986	7980
Frequency A	0.000756811	0.0040491	0.999747	0.99911	0.000380614	0.996066	0.0177228	0.00685627	0.000896746	0.998353	0.00075959	0.99899	0.999495	0.00151324	0.00188846	0.00113037	0.999122	0.000125723	0.00025091	0.000626409	0.000376223	0.000250689	0.000125313		Frequency A	0.000630676	0.0035358	0.999747	0.999111	0.000379363	0.995319	0.0107786	0.0058309	0.000892288	0.998735	0.000252813	0.999622	0.999369	0.00189179	0.00100616	0.00137914	0.998871	0	0.000125439	0.000376459	0.000501253	0.000375657	0.000250627
Frequency C	0.00025227	0.888397	0	0.000127194	0.000253743	0.00342596	0.830167	0.945404	0.9804	0.000633473	0.997088	0.000252461	0.000252557	0	0.990935	0.99686	0.000250847	0.000628615	0.000752729	0.999248	0.998997	0.000376034	0.00075188		Frequency C	0.00025227	0.825736	0	0.000380807	0.000252908	0.00379507	0.782146	0.856889	0.944423	0.000379363	0.99684	0.000126088	0.000126247	0.000126119	0.991322	0.996991	0.000376223	0.00075358	0.00125439	0.999373	0.998997	0.00112697	0.000626566
Frequency G	0	0.0378337	0	0.000381582	0.998858	0.000253775	0.025883	0.000888776	0.000512426	0.000380084	0	0.000252461	0	0	0.000881279	0.00037679	0.000250847	0.998617	0.998244	0	0.000250815	0.998997	0.998747		Frequency G	0.000126135	0.0209622	0.000126438	0.000126936	0.999368	0.000506009	0.0173726	0.00152111	0.000382409	0.000126454	0.000632031	0	0	0	0.00113193	0.000125376	0.000376223	0.998744	0.998244	0.000250973	0.00037594	0.997621	0.998246
Frequency T	0.998991	0.0697204	0.000253325	0.000381582	0.000507485	0.000253775	0.126227	0.0468512	0.0181911	0.000633473	0.00215217	0.000504923	0.000252557	0.998487	0.00629485	0.00163276	0.00037627	0.000628615	0.000752729	0.000125282	0.000376223	0.000376034	0.00037594		Frequency T	0.998991	0.149766	0.000126438	0.000380807	0	0.000379507	0.189703	0.135759	0.0543021	0.000758725	0.00227531	0.000252175	0.000504987	0.997982	0.00654006	0.00150451	0.000376223	0.000502386	0.000376317	0	0.000125313	0.000876534	0.000877193
293FT_BE3_repeat_2																									293FT_eBE-S3_repeat_2
Position in sgRNA	1	2	3	4	5	6	7	8	9	10	11	12	13	14	15	16	17	18	19	20	PAM-1	PAM-2	PAM-3		Position in sgRNA	1	2	3	4	5	6	7	8	9	10	11	12	13	14	15	16	17	18	19	20	PAM-1	PAM-2	PAM-3
Reference base	T	C	A	A	G	A	C	C	C	A	C	A	A	T	C	C	A	G	G	C	C	G	G		Reference base	T	C	A	A	G	A	C	C	C	A	C	A	A	T	C	C	A	G	G	C	C	G	G
Read A	10	39	7885	7856	7	7835	156	64	12	7852	8	7891	7896	17	9	14	7964	1	1	6	5	5	0		Read A	4	15	7923	7889	1	7892	80	42	9	7924	2	7945	7932	18	7	13	7977	1	1	7	10	1	4
Read C	1	6919	1	3	7	48	6407	7381	7642	8	7836	1	1	3	7838	7942	5	7	4	7952	7963	6	7		Read C	1	6875	2	1	4	43	6558	7041	7523	5	7905	2	3	1	7915	7948	4	6	7	7961	7956	4	4
Read G	4	351	3	4	7882	2	218	14	8	0	14	0	2	0	12	1	1	7943	7955	3	4	7959	7969		Read G	0	169	1	1	7908	3	112	7	1	3	4	2	0	1	7	1	1	7942	7951	1	1	7957	7967
Read T	7920	597	4	4	4	4	1067	397	142	6	7	3	5	7875	69	7	4	3	2	2	4	7	4		Read T	7932	856	4	0	2	3	1144	813	319	1	18	4	4	7918	26	3	1	4	3	0	3	3	2
Total reads	7935	7906	7893	7867	7900	7889	7848	7856	7804	7866	7865	7895	7904	7895	7928	7964	7974	7954	7962	7963	7976	7977	7980		Total reads	7937	7915	7930	7891	7915	7941	7894	7903	7852	7933	7929	7953	7939	7938	7955	7965	7983	7953	7962	7969	7970	7965	7978
Frequency A	0.00126024	0.00493296	0.998986	0.998602	0.000886076	0.993155	0.0198777	0.00814664	0.00153767	0.99822	0.00101716	0.999493	0.998988	0.00215326	0.00113522	0.00175791	0.998746	0.000125723	0.000125597	0.000753485	0.000626881	0.000626802	0		Frequency A	0.000503969	0.00189514	0.999117	0.999747	0.000126342	0.993829	0.0101343	0.00531444	0.0011462	0.998865	0.000252239	0.998994	0.999118	0.00226757	0.00087995	0.00163214	0.999248	0.000125739	0.000125597	0.000878404	0.00125471	0.000125549	0.000501379
Frequency C	0.000126024	0.875158	0.000126695	0.00038134	0.000886076	0.00608442	0.816386	0.939537	0.979241	0.00101704	0.996313	0.000126662	0.000126518	0.000379987	0.988648	0.997238	0.000627038	0.00088006	0.000502386	0.998619	0.99837	0.000752162	0.000877193		Frequency C	0.000125992	0.868604	0.000252207	0.000126727	0.00050537	0.00541494	0.830758	0.890927	0.9581	0.000630279	0.996973	0.000251477	0.000377881	0.000125976	0.994972	0.997866	0.000501065	0.000754432	0.000879176	0.998996	0.998243	0.000502197	0.000501379
Frequency G	0.000504096	0.0443967	0.000380084	0.000508453	0.997722	0.000253518	0.0277778	0.00178208	0.00102512	0	0.00178004	0	0.000253036	0	0.00151362	0.000125565	0.000125408	0.998617	0.999121	0.000376742	0.000501505	0.997744	0.998622		Frequency G	0	0.0213519	0.000126103	0.000126727	0.999116	0.000377786	0.014188	0.00088574	0.000127356	0.000378167	0.000504477	0.000251477	0	0.000125976	0.00087995	0.000125549	0.000125266	0.998617	0.998618	0.000125486	0.000125471	0.998996	0.998621
Frequency T	0.99811	0.0755123	0.000506778	0.000508453	0.000506329	0.000507035	0.135958	0.0505346	0.0181958	0.000762777	0.000890019	0.000379987	0.000632591	0.997467	0.00870333	0.000878955	0.00050163	0.000377169	0.000251193	0.000251162	0.000501505	0.000877523	0.000501253		Frequency T	0.99937	0.108149	0.000504414	0	0.000252685	0.000377786	0.14492	0.102872	0.0406266	0.000126056	0.00227015	0.000502955	0.000503842	0.99748	0.00326838	0.000376648	0.000125266	0.000502955	0.00037679	0	0.000376412	0.000376648	0.000250689
293FT_BE3_repeat_3																									293FT_eBE-S3_repeat_3
Position in sgRNA	1	2	3	4	5	6	7	8	9	10	11	12	13	14	15	16	17	18	19	20	PAM-1	PAM-2	PAM-3		Position in sgRNA	1	2	3	4	5	6	7	8	9	10	11	12	13	14	15	16	17	18	19	20	PAM-1	PAM-2	PAM-3
Reference base	T	C	A	A	G	A	C	C	C	A	C	A	A	T	C	C	A	G	G	C	C	G	G		Reference base	T	C	A	A	G	A	C	C	C	A	C	A	A	T	C	C	A	G	G	C	C	G	G
Read A	4	51	7888	7862	6	7854	183	77	7	7878	5	7914	7908	8	16	8	7965	3	3	5	5	4	2		Read A	11	23	7903	7877	10	7875	113	44	9	7918	7	7936	7927	18	13	14	7958	2	0	8	5	8	1
Read C	4	6750	0	2	8	29	6232	7349	7656	5	7868	2	0	0	7857	7942	2	4	8	7961	7967	5	3		Read C	3	6308	2	1	5	39	5884	6492	7214	3	7888	1	1	1	7889	7939	3	11	6	7948	7929	2	5
Read G	2	387	3	3	7882	5	248	14	1	0	5	1	2	0	10	1	2	7939	7957	1	0	7969	7971		Read G	4	170	1	1	7872	3	106	8	2	3	4	1	0	1	14	0	3	7899	7941	0	1	7951	7954
Read T	7923	715	4	1	2	1	1175	436	144	5	18	2	3	7896	45	7	3	2	1	0	2	4	6		Read T	7895	1378	4	2	6	2	1737	1333	616	4	15	1	4	7906	36	5	0	2	6	2	5	1	3
Total reads	7933	7903	7895	7868	7898	7889	7838	7876	7808	7888	7896	7919	7913	7904	7928	7958	7972	7948	7969	7967	7974	7982	7982		Total reads	7913	7879	7910	7881	7893	7919	7840	7877	7841	7928	7914	7939	7932	7926	7952	7958	7964	7914	7953	7958	7940	7962	7964
Frequency A	0.000504223	0.00645325	0.999113	0.999237	0.000759686	0.995563	0.0233478	0.00977654	0.000896516	0.998732	0.000633232	0.999369	0.999368	0.00101215	0.00201816	0.00100528	0.999122	0.000377453	0.000376459	0.000627589	0.000627038	0.000501128	0.000250564		Frequency A	0.00139012	0.00291915	0.999115	0.999492	0.00126695	0.994444	0.0144133	0.00558588	0.00114781	0.998739	0.000884508	0.999622	0.99937	0.00227101	0.00163481	0.00175924	0.999247	0.000252717	0	0.00100528	0.000629723	0.00100477	0.000125565
Frequency C	0.000504223	0.854106	0	0.000254194	0.00101291	0.003676	0.795101	0.933088	0.980533	0.000633874	0.996454	0.000252557	0	0	0.991044	0.997989	0.000250878	0.000503271	0.00100389	0.999247	0.999122	0.000626409	0.000375846		Frequency C	0.000379123	0.800609	0.000252845	0.000126887	0.000633473	0.00492486	0.75051	0.824172	0.920036	0.000378406	0.996715	0.00012596	0.000126072	0.000126167	0.992077	0.997612	0.000376695	0.00138994	0.000754432	0.998743	0.998615	0.000251193	0.000627825
Frequency G	0.000252111	0.0489687	0.000379987	0.000381291	0.997974	0.000633794	0.0316407	0.00177755	0.000128074	0	0.000633232	0.000126279	0.000252749	0	0.00126135	0.00012566	0.000250878	0.998868	0.998494	0.000125518	0	0.998371	0.998622		Frequency G	0.000505497	0.0215763	0.000126422	0.000126887	0.997339	0.000378836	0.0135204	0.00101562	0.00025507	0.000378406	0.000505433	0.00012596	0	0.000126167	0.00176056	0	0.000376695	0.998105	0.998491	0	0.000125945	0.998618	0.998744
Frequency T	0.998739	0.090472	0.00050665	0.000127097	0.000253229	0.000126759	0.149911	0.055358	0.0184426	0.000633874	0.00227964	0.000252557	0.000379123	0.998988	0.00567608	0.000879618	0.000376317	0.000251636	0.000125486	0	0.000250815	0.000501128	0.000751691		Frequency T	0.997725	0.174895	0.000505689	0.000253775	0.000760167	0.000252557	0.221556	0.169227	0.0785614	0.000504541	0.00189538	0.00012596	0.000504286	0.997477	0.00452716	0.000628299	0	0.000252717	0.000754432	0.000251319	0.000629723	0.000125597	0.000376695
[truncated: 100 more columns]

## Sheet: BMRP2_293FT
293FT_BE3_repeat_1																									293FT_eBE-S3_repeat_1
Position in sgRNA	1	2	3	4	5	6	7	8	9	10	11	12	13	14	15	16	17	18	19	20	PAM-1	PAM-2	PAM-3		Position in sgRNA	1	2	3	4	5	6	7	8	9	10	11	12	13	14	15	16	17	18	19	20	PAM-1	PAM-2	PAM-3
Reference base	T	A	T	G	C	A	G	G	T	T	C	T	C	G	T	G	T	C	T	A	G	G	G		Reference base	T	A	T	G	C	A	G	G	T	T	C	T	C	G	T	G	T	C	T	A	G	G	G
Read A	8	7992	8	6	20	7986	2	0	6	4	8	6	8	1	7	2	10	12	5	7995	4	0	1		Read A	4	7922	8	3	15	7957	0	0	3	3	8	3	7	3	4	1	4	5	3	7892	0	0	4
Read C	1	0	0	1	7468	0	3	3	5	1	7915	1	7953	0	0	4	0	7960	0	0	4	2	3		Read C	1	0	2	3	7334	1	2	6	2	1	7847	3	7864	3	3	1	1	7880	1	1	2	1	3
Read G	3	2	1	7983	50	6	7981	7985	4	2	8	1	2	7991	4	7986	3	3	0	0	7979	7979	7982		Read G	1	0	1	7886	28	0	7953	7952	5	4	9	3	2	7868	3	7942	9	5	4	1	7925	7933	7944
Read T	7980	2	7987	7	458	4	4	2	7972	7985	57	7985	31	1	7985	5	7983	19	7992	0	7	12	3		Read T	7914	1	7955	5	539	3	2	3	7922	7896	70	7863	27	1	7928	0	7865	11	7940	4	6	11	3
Total reads	7992	7996	7996	7997	7996	7996	7990	7990	7987	7992	7988	7993	7994	7993	7996	7997	7996	7994	7997	7995	7994	7993	7989		Total reads	7920	7923	7966	7897	7916	7961	7957	7961	7932	7904	7934	7872	7900	7875	7938	7944	7879	7901	7948	7898	7933	7945	7954
Frequency A	0.001001	0.9995	0.0010005	0.000750281	0.00250125	0.998749	0.000250313	0	0.000751221	0.000500501	0.0010015	0.000750657	0.00100075	0.000125109	0.000875438	0.000250094	0.00125063	0.00150113	0.000625234	1	0.000500375	0	0.000125172		Frequency A	0.000505051	0.999874	0.00100427	0.000379891	0.0018949	0.999498	0	0	0.000378215	0.000379555	0.00100832	0.000381098	0.000886076	0.000380952	0.000503905	0.000125881	0.000507679	0.000632831	0.000377453	0.99924	0	0	0.000502892
Frequency C	0.000125125	0	0	0.000125047	0.933967	0	0.000375469	0.000375469	0.000626017	0.000125125	0.990861	0.000125109	0.994871	0	0	0.000500188	0	0.995747	0	0	0.000500375	0.000250219	0.000375516		Frequency C	0.000126263	0	0.000251067	0.000379891	0.926478	0.000125612	0.000251351	0.000753674	0.000252143	0.000126518	0.989035	0.000381098	0.995443	0.000380952	0.000377929	0.000125881	0.00012692	0.997342	0.000125818	0.000126614	0.000252111	0.000125865	0.000377169
Frequency G	0.000375375	0.000250125	0.000125063	0.998249	0.00625313	0.000750375	0.998874	0.999374	0.000500814	0.00025025	0.0010015	0.000125109	0.000250188	0.99975	0.00050025	0.998624	0.000375188	0.000375281	0	0	0.998124	0.998248	0.999124		Frequency G	0.000126263	0	0.000125534	0.998607	0.00353714	0	0.999497	0.998869	0.000630358	0.000506073	0.00113436	0.000381098	0.000253165	0.999111	0.000377929	0.999748	0.00114228	0.000632831	0.000503271	0.000126614	0.998992	0.99849	0.998743
Frequency T	0.998498	0.000250125	0.998874	0.000875328	0.0572786	0.00050025	0.000500626	0.000250313	0.998122	0.999124	0.0071357	0.998999	0.00387791	0.000125109	0.998624	0.000625234	0.998374	0.00237678	0.999375	0	0.000875657	0.00150131	0.000375516		Frequency T	0.999242	0.000126215	0.998619	0.000633152	0.0680899	0.000376837	0.000251351	0.000376837	0.998739	0.998988	0.00882279	0.998857	0.00341772	0.000126984	0.99874	0	0.998223	0.00139223	0.998993	0.000506457	0.000756334	0.00138452	0.000377169
293FT_BE3_repeat_2																									293FT_eBE-S3_repeat_2
Position in sgRNA	1	2	3	4	5	6	7	8	9	10	11	12	13	14	15	16	17	18	19	20	PAM-1	PAM-2	PAM-3		Position in sgRNA	1	2	3	4	5	6	7	8	9	10	11	12	13	14	15	16	17	18	19	20	PAM-1	PAM-2	PAM-3
Reference base	T	A	T	G	C	A	G	G	T	T	C	T	C	G	T	G	T	C	T	A	G	G	G		Reference base	T	A	T	G	C	A	G	G	T	T	C	T	C	G	T	G	T	C	T	A	G	G	G
Read A	6	7660	8	4	49	7861	3	1	5	4	10	3	13	1	8	1	5	11	4	7991	1	0	3		Read A	3	7775	9	4	13	7937	0	1	8	4	4	4	4	2	7	1	4	7	6	7781	3	1	2
Read C	0	0	1	4	6960	0	5	2	1	0	7582	0	7918	1	2	4	1	7943	1	0	4	3	3		Read C	1	0	1	0	7565	0	0	6	2	1	7817	2	7793	1	3	1	0	7809	1	0	1	7	2
Read G	2	1	0	7489	106	6	7832	7856	3	2	28	0	8	7989	3	7990	4	11	1	0	7983	7985	7981		Read G	1	0	0	7770	17	2	7914	7929	5	3	3	2	4	7797	2	7878	9	4	4	0	7885	7866	7924
Read T	7606	5	7826	5	601	6	6	3	7814	7613	129	7743	51	4	7981	3	7989	31	7991	6	8	10	7		Read T	7763	4	7904	5	286	5	5	3	7880	7803	33	7761	13	4	7897	0	7804	9	7893	0	5	7	2
Total reads	7614	7666	7835	7502	7716	7873	7846	7862	7823	7619	7749	7746	7990	7995	7994	7998	7999	7996	7997	7997	7996	7998	7994		Total reads	7768	7779	7914	7779	7881	7944	7919	7939	7895	7812	7857	7769	7814	7804	7909	7880	7817	7829	7904	7781	7894	7881	7930
Frequency A	0.000788022	0.999217	0.00102106	0.000533191	0.00635044	0.998476	0.00038236	0.000127194	0.000639141	0.000525003	0.00129049	0.000387297	0.00162703	0.000125078	0.00100075	0.000125031	0.000625078	0.00137569	0.000500188	0.99925	0.000125063	0	0.000375281		Frequency A	0.0003862	0.999486	0.00113723	0.000514205	0.00164954	0.999119	0	0.00012596	0.0010133	0.000512033	0.0005091	0.000514867	0.000511902	0.000256279	0.000885068	0.000126904	0.000511705	0.000894112	0.000759109	1	0.000380035	0.000126887	0.000252207
Frequency C	0	0	0.000127632	0.000533191	0.902022	0	0.000637267	0.000254388	0.000127828	0	0.978449	0	0.990989	0.000125078	0.000250188	0.000500125	0.000125016	0.993372	0.000125047	0	0.00050025	0.000375094	0.000375281		Frequency C	0.000128733	0	0.000126358	0	0.959904	0	0	0.000755763	0.000253325	0.000128008	0.994909	0.000257433	0.997313	0.000128139	0.000379315	0.000126904	0	0.997445	0.000126518	0	0.000126678	0.000888212	0.000252207
Frequency G	0.000262674	0.000130446	0	0.998267	0.0137377	0.000762098	0.998216	0.999237	0.000383485	0.000262502	0.00361337	0	0.00100125	0.99925	0.000375281	0.999	0.000500063	0.00137569	0.000125047	0	0.998374	0.998375	0.998374		Frequency G	0.000128733	0	0	0.998843	0.00215709	0.000251762	0.999369	0.99874	0.000633312	0.000384025	0.000381825	0.000257433	0.000511902	0.999103	0.000252876	0.999746	0.00115134	0.000510921	0.000506073	0	0.99886	0.998097	0.999243
Frequency T	0.998949	0.000652231	0.998851	0.000666489	0.0778901	0.000762098	0.000764721	0.000381582	0.99885	0.999212	0.0166473	0.999613	0.00638298	0.000500313	0.998374	0.000375094	0.99875	0.00387694	0.99925	0.000750281	0.0010005	0.00125031	0.000875657		Frequency T	0.999356	0.000514205	0.998736	0.000642756	0.0362898	0.000629406	0.000631393	0.000377881	0.9981	0.998848	0.00420008	0.99897	0.00166368	0.000512558	0.998483	0	0.998337	0.00114957	0.998608	0	0.000633392	0.000888212	0.000252207
293FT_BE3_repeat_3																									293FT_eBE-S3_repeat_3
Position in sgRNA	1	2	3	4	5	6	7	8	9	10	11	12	13	14	15	16	17	18	19	20	PAM-1	PAM-2	PAM-3		Position in sgRNA	1	2	3	4	5	6	7	8	9	10	11	12	13	14	15	16	17	18	19	20	PAM-1	PAM-2	PAM-3
Reference base	T	A	T	G	C	A	G	G	T	T	C	T	C	G	T	G	T	C	T	A	G	G	G		Reference base	T	A	T	G	C	A	G	G	T	T	C	T	C	G	T	G	T	C	T	A	G	G	G
Read A	4	7992	5	2	43	7992	0	0	6	4	15	9	15	3	3	4	7	7	4	7988	4	1	1		Read A	2	7987	5	0	11	7993	0	2	7	5	4	4	7	4	7	0	6	12	5	7990	0	2	0
Read C	0	0	0	1	7231	0	2	1	0	0	7844	0	7911	2	1	2	0	7940	1	3	7	1	1		Read C	0	0	0	0	7650	1	1	7	3	0	7944	0	7965	5	2	7	0	7960	1	0	5	6	3
Read G	2	1	0	7990	101	2	7985	7981	6	5	9	0	4	7980	3	7982	5	12	1	2	7975	7989	7985		Read G	0	1	0	7990	29	1	7984	7975	3	4	8	2	3	7979	3	7984	3	4	0	0	7973	7956	7972
Read T	7992	6	7995	7	617	3	6	1	7971	7963	97	7967	46	6	7982	3	7978	35	7991	3	12	7	3		Read T	7995	8	7992	3	304	1	1	5	7975	7978	31	7986	16	3	7978	4	7981	14	7982	2	9	16	6
Total reads	7998	7999	8000	8000	7992	7997	7993	7983	7983	7972	7965	7976	7976	7991	7989	7991	7990	7994	7997	7996	7998	7998	7990		Total reads	7997	7996	7997	7993	7994	7996	7986	7989	7988	7987	7987	7992	7991	7991	7990	7995	7990	7990	7988	7992	7987	7980	7981
Frequency A	0.000500125	0.999125	0.000625	0.00025	0.00538038	0.999375	0	0	0.000751597	0.000501756	0.00188324	0.00112839	0.00188064	0.000375422	0.000375516	0.000500563	0.000876095	0.000875657	0.000500188	0.998999	0.000500125	0.000125031	0.000125156		Frequency A	0.000250094	0.998874	0.000625234	0	0.00137603	0.999625	0	0.000250344	0.000876314	0.000626017	0.000500814	0.000500501	0.000875985	0.000500563	0.000876095	0	0.000750939	0.00150188	0.000625939	0.99975	0	0.000250627	0
Frequency C	0	0	0	0.000125	0.90478	0	0.000250219	0.000125266	0	0	0.984809	0	0.991851	0.000250282	0.000125172	0.000250282	0	0.993245	0.000125047	0.000375188	0.000875219	0.000125031	0.000125156		Frequency C	0	0	0	0	0.956968	0.000125063	0.000125219	0.000876205	0.000375563	0	0.994616	0	0.996746	0.000625704	0.000250313	0.000875547	0	0.996245	0.000125188	0	0.000626017	0.00075188	0.000375893
Frequency G	0.000250063	0.000125016	0	0.99875	0.0126376	0.000250094	0.998999	0.999749	0.000751597	0.000627195	0.00112994	0	0.000501505	0.998623	0.000375516	0.998874	0.000625782	0.00150113	0.000125047	0.000250125	0.997124	0.998875	0.999374		Frequency G	0	0.000125063	0	0.999625	0.00362772	0.000125063	0.99975	0.998248	0.000375563	0.000500814	0.00100163	0.00025025	0.000375422	0.998498	0.000375469	0.998624	0.000375469	0.000500626	0	0	0.998247	0.996992	0.998872
Frequency T	0.99925	0.000750094	0.999375	0.000875	0.0772022	0.000375141	0.000750657	0.000125266	0.998497	0.998871	0.0121783	0.998872	0.0057673	0.000750845	0.999124	0.000375422	0.998498	0.00437828	0.99925	0.000375188	0.00150038	0.000875219	0.000375469		Frequency T	0.99975	0.0010005	0.999375	0.000375328	0.0380285	0.000125063	0.000125219	0.000625861	0.998373	0.998873	0.00388131	0.999249	0.00200225	0.000375422	0.998498	0.000500313	0.998874	0.00175219	0.999249	0.00025025	0.00112683	0.00200501	0.000751785
[truncated: 100 more columns]

## Sheet: PAFAH1B1_293FT
293FT_BE3_repeat_1																									293FT_eBE-S3_repeat_1
Position in sgRNA	1	2	3	4	5	6	7	8	9	10	11	12	13	14	15	16	17	18	19	20	PAM-1	PAM-2	PAM-3		Position in sgRNA	1	2	3	4	5	6	7	8	9	10	11	12	13	14	15	16	17	18	19	20	PAM-1	PAM-2	PAM-3
Reference base	G	G	T	C	A	T	G	A	T	A	A	C	T	G	G	G	T	A	C	G	T	G	G		Reference base	G	G	T	C	A	T	G	A	T	A	A	C	T	G	G	G	T	A	C	G	T	G	G
Read A	1	1	5	147	7902	4	3	7887	5	7910	7927	10	8	1	1	0	5	7958	4	3	1	1	0		Read A	1	2	7	43	7910	5	2	7881	7	7892	7904	9	7	4	1	3	8	7925	10	3	4	0	1
Read C	3	3	4	5800	4	4	4	11	1	1	5	7858	3	1	0	3	2	1	7931	3	1	3	2		Read C	5	1	1	6765	1	2	1	7	2	0	1	7873	1	2	5	3	1	1	7913	2	3	3	2
Read G	7957	7938	125	414	3	4	7936	0	0	2	0	14	1	7930	7925	7933	8	3	10	7962	37	7961	7958		Read G	7924	7890	52	125	4	2	7910	0	0	3	4	4	1	7916	7906	7906	5	2	3	7907	3	7941	7947
Read T	13	19	7822	1583	14	7931	13	14	7921	8	6	17	7940	10	11	8	7942	7	9	4	7926	8	9		Read T	7	19	7873	1005	4	7914	9	8	7890	3	5	9	7904	9	10	7	7919	1	10	7	7928	3	4
Total reads	7974	7961	7956	7944	7923	7943	7956	7912	7927	7921	7938	7899	7952	7942	7937	7944	7957	7969	7954	7972	7965	7973	7969		Total reads	7937	7912	7933	7938	7919	7923	7922	7896	7899	7898	7914	7895	7913	7931	7922	7919	7933	7929	7936	7919	7938	7947	7954
Frequency A	0.000125408	0.000125612	0.000628457	0.0185045	0.997349	0.000503588	0.000377074	0.99684	0.000630756	0.998611	0.998614	0.00126598	0.00100604	0.000125913	0.000125992	0	0.000628378	0.99862	0.000502892	0.000376317	0.000125549	0.000125423	0		Frequency A	0.000125992	0.000252781	0.00088239	0.00541698	0.998863	0.000631074	0.000252461	0.9981	0.000886188	0.99924	0.998736	0.00113996	0.00088462	0.00050435	0.000126231	0.000378836	0.00100845	0.999496	0.00126008	0.000378836	0.000503905	0	0.000125723
Frequency C	0.000376223	0.000376837	0.000502765	0.730111	0.000504859	0.000503588	0.000502765	0.00139029	0.000126151	0.000126247	0.000629882	0.994809	0.000377264	0.000125913	0	0.000377644	0.000251351	0.000125486	0.997108	0.000376317	0.000125549	0.00037627	0.000250973		Frequency C	0.000629961	0.00012639	0.000126056	0.85223	0.000126279	0.00025243	0.000126231	0.000886525	0.000253197	0	0.000126358	0.997213	0.000126374	0.000252175	0.000631154	0.000378836	0.000126056	0.000126119	0.997102	0.000252557	0.000377929	0.000377501	0.000251446
Frequency G	0.997868	0.997111	0.0157114	0.0521148	0.000378644	0.000503588	0.997486	0	0	0.000252493	0	0.00177238	0.000125755	0.998489	0.998488	0.998615	0.0010054	0.000376459	0.00125723	0.998746	0.00464532	0.998495	0.99862		Frequency G	0.998362	0.997219	0.0065549	0.015747	0.000505114	0.00025243	0.998485	0	0	0.000379843	0.000505433	0.00050665	0.000126374	0.998109	0.99798	0.998358	0.000630279	0.000252239	0.000378024	0.998485	0.000377929	0.999245	0.99912
Frequency T	0.0016303	0.00238663	0.983157	0.19927	0.00176701	0.998489	0.00163399	0.00176946	0.999243	0.00100997	0.000755858	0.00215217	0.998491	0.00125913	0.00138591	0.00100705	0.998115	0.000878404	0.00113151	0.000501756	0.995104	0.00100339	0.00112938		Frequency T	0.000881945	0.00240142	0.992437	0.126606	0.000505114	0.998864	0.00113608	0.00101317	0.998861	0.000379843	0.000631792	0.00113996	0.998863	0.00113479	0.00126231	0.00088395	0.998235	0.000126119	0.00126008	0.00088395	0.99874	0.000377501	0.000502892
293FT_BE3_repeat_2																									293FT_eBE-S3_repeat_2
Position in sgRNA	1	2	3	4	5	6	7	8	9	10	11	12	13	14	15	16	17	18	19	20	PAM-1	PAM-2	PAM-3		Position in sgRNA	1	2	3	4	5	6	7	8	9	10	11	12	13	14	15	16	17	18	19	20	PAM-1	PAM-2	PAM-3
Reference base	G	G	T	C	A	T	G	A	T	A	A	C	T	G	G	G	T	A	C	G	T	G	G		Reference base	G	G	T	C	A	T	G	A	T	A	A	C	T	G	G	G	T	A	C	G	T	G	G
Read A	3	3	4	115	7904	2	5	7874	5	7914	7904	13	8	0	1	1	2	7894	12	3	4	2	4		Read A	3	1	5	30	7921	2	2	7894	7	7923	7943	6	4	2	1	1	5	7901	6	3	6	0	1
Read C	0	0	3	5928	1	1	1	12	1	2	1	7861	5	4	2	2	2	0	7915	1	4	3	0		Read C	3	3	1	7189	2	0	2	5	1	0	2	7890	1	2	2	0	0	0	7916	3	3	2	3
Read G	7925	7877	28	360	2	3	7914	1	1	2	1	3	0	7883	7883	7899	0	0	1	7924	3	7929	7936		Read G	7934	7875	61	84	1	0	7919	1	0	0	1	7	1	7926	7907	7914	4	1	3	7912	4	7939	7946
Read T	11	26	7899	1505	8	7915	4	4	7896	3	4	14	7890	5	7	5	7900	4	10	5	7950	3	4		Read T	4	26	7865	642	6	7933	9	6	7881	6	7	7	7932	8	4	7	7906	6	12	7	7932	6	8
Total reads	7939	7906	7934	7908	7915	7921	7924	7892	7903	7921	7910	7891	7903	7892	7893	7907	7904	7898	7938	7933	7961	7937	7944		Total reads	7944	7905	7932	7945	7930	7935	7932	7906	7890	7929	7953	7910	7938	7938	7914	7922	7915	7908	7937	7925	7945	7947	7958
Frequency A	0.000377881	0.000379459	0.000504159	0.0145422	0.99861	0.000252493	0.000630994	0.997719	0.000632671	0.999116	0.999241	0.00164745	0.00101227	0	0.000126695	0.00012647	0.000253036	0.999494	0.00151172	0.000378167	0.000502449	0.000251984	0.000503525		Frequency A	0.000377644	0.000126502	0.000630358	0.00377596	0.998865	0.000252048	0.000252143	0.998482	0.000887199	0.999243	0.998743	0.000758534	0.000503905	0.000251953	0.000126358	0.000126231	0.000631712	0.999115	0.000755953	0.000378549	0.000755192	0	0.00012566
Frequency C	0	0	0.000378119	0.749621	0.000126342	0.000126247	0.000126199	0.00152053	0.000126534	0.000252493	0.000126422	0.996198	0.000632671	0.000506842	0.000253389	0.00025294	0.000253036	0	0.997103	0.000126056	0.000502449	0.000377977	0		Frequency C	0.000377644	0.000379507	0.000126072	0.904846	0.000252207	0	0.000252143	0.000632431	0.000126743	0	0.000251477	0.997472	0.000125976	0.000251953	0.000252717	0	0	0	0.997354	0.000378549	0.000377596	0.000251667	0.000376979
Frequency G	0.998237	0.996332	0.00352912	0.0455235	0.000252685	0.00037874	0.998738	0.000126711	0.000126534	0.000252493	0.000126422	0.00038018	0	0.99886	0.998733	0.998988	0	0	0.000125976	0.998865	0.000376837	0.998992	0.998993		Frequency G	0.998741	0.996205	0.00769037	0.0105727	0.000126103	0	0.998361	0.000126486	0	0	0.000125739	0.000884956	0.000125976	0.998488	0.999115	0.99899	0.00050537	0.000126454	0.000377977	0.99836	0.000503461	0.998993	0.998492
Frequency T	0.00138556	0.00328864	0.995589	0.190314	0.00101074	0.999243	0.000504796	0.000506842	0.999114	0.00037874	0.000505689	0.00177417	0.998355	0.000633553	0.000886862	0.000632351	0.999494	0.000506457	0.00125976	0.000630279	0.998618	0.000377977	0.000503525		Frequency T	0.000503525	0.00328906	0.991553	0.0808055	0.00075662	0.999748	0.00113464	0.000758917	0.998859	0.000756716	0.000880171	0.000884956	0.999244	0.00100781	0.000505433	0.000883615	0.998863	0.000758725	0.00151191	0.000883281	0.998364	0.000755002	0.00100528
293FT_BE3_repeat_3																									293FT_eBE-S3_repeat_3
Position in sgRNA	1	2	3	4	5	6	7	8	9	10	11	12	13	14	15	16	17	18	19	20	PAM-1	PAM-2	PAM-3		Position in sgRNA	1	2	3	4	5	6	7	8	9	10	11	12	13	14	15	16	17	18	19	20	PAM-1	PAM-2	PAM-3
Reference base	G	G	T	C	A	T	G	A	T	A	A	C	T	G	G	G	T	A	C	G	T	G	G		Reference base	G	G	T	C	A	T	G	A	T	A	A	C	T	G	G	G	T	A	C	G	T	G	G
Read A	2	4	5	125	7911	7	1	7866	4	7893	7894	10	5	1	1	1	4	7919	7	3	5	0	0		Read A	3	2	10	35	7891	5	1	7882	11	7877	7887	12	12	2	1	1	5	7871	14	0	6	2	0
Read C	3	2	0	6262	3	1	0	9	1	0	1	7864	1	3	5	1	0	1	7914	3	2	1	0		Read C	1	0	3	7181	2	0	1	13	0	0	2	7847	1	1	3	1	2	3	7843	2	1	1	4
Read G	7931	7905	72	362	2	1	7912	0	0	2	1	4	0	7913	7876	7890	8	3	6	7923	14	7943	7951		Read G	7904	7856	7	95	3	6	7910	4	2	2	1	3	4	7855	7811	7873	3	2	3	7822	2	7930	7932
Read T	7	19	7857	1167	10	7916	6	6	7886	8	7	19	7927	6	6	5	7917	5	8	4	7927	2	5		Read T	4	41	7887	613	4	7899	6	6	7879	8	7	3	7887	3	9	5	7890	5	12	13	7903	2	4
Total reads	7943	7930	7934	7916	7926	7925	7920	7881	7891	7903	7903	7897	7933	7923	7888	7897	7929	7928	7935	7933	7948	7946	7956		Total reads	7912	7899	7907	7924	7900	7910	7918	7905	7892	7887	7897	7865	7904	7861	7825	7880	7900	7881	7872	7837	7912	7935	7940
Frequency A	0.000251794	0.000504414	0.000630199	0.0157908	0.998107	0.000883281	0.000126263	0.998097	0.000506907	0.998735	0.998861	0.0012663	0.000630279	0.000126215	0.000126775	0.00012663	0.000504477	0.998865	0.000882168	0.000378167	0.000629089	0	0		Frequency A	0.000379171	0.000253197	0.0012647	0.00441696	0.998861	0.000632111	0.000126295	0.99709	0.00139382	0.998732	0.998734	0.00152575	0.00151822	0.000254421	0.000127796	0.000126904	0.000632911	0.998731	0.00177846	0	0.000758342	0.000252048	0
Frequency C	0.000377691	0.000252207	0	0.791056	0.000378501	0.000126183	0	0.00114199	0.000126727	0	0.000126534	0.995821	0.000126056	0.000378644	0.000633874	0.00012663	0	0.000126135	0.997353	0.000378167	0.000251636	0.000125849	0		Frequency C	0.00012639	0	0.000379411	0.906234	0.000253165	0	0.000126295	0.00164453	0	0	0.000253261	0.997711	0.000126518	0.00012721	0.000383387	0.000126904	0.000253165	0.000380662	0.996316	0.0002552	0.00012639	0.000126024	0.000503778
Frequency G	0.998489	0.996847	0.00907487	0.0457302	0.000252334	0.000126183	0.99899	0	0	0.000253068	0.000126534	0.000506521	0	0.998738	0.998479	0.999114	0.00100895	0.000378406	0.000756144	0.998739	0.00176145	0.999622	0.999372		Frequency G	0.998989	0.994556	0.000885292	0.0119889	0.000379747	0.000758534	0.99899	0.000506009	0.000253421	0.000253582	0.00012663	0.000381437	0.000506073	0.999237	0.998211	0.999112	0.000379747	0.000253775	0.000381098	0.998086	0.000252781	0.99937	0.998992
Frequency T	0.000881279	0.00239596	0.990295	0.147423	0.00126167	0.998864	0.000757576	0.000761325	0.999366	0.00101227	0.00088574	0.00240598	0.999244	0.000757289	0.000760649	0.000633152	0.998487	0.000630676	0.00100819	0.000504223	0.997358	0.000251699	0.000628457		Frequency T	0.000505561	0.00519053	0.997471	0.0773599	0.000506329	0.998609	0.000757767	0.000759013	0.998353	0.00101433	0.000886413	0.000381437	0.997849	0.000381631	0.00115016	0.000634518	0.998734	0.000634437	0.00152439	0.0016588	0.998862	0.000252048	0.000503778
[truncated: 100 more columns]

## Sheet: SPAST_293FT
293FT_BE3_repeat_1																									293FT_eBE-S3_repeat_1
Position in sgRNA	1	2	3	4	5	6	7	8	9	10	11	12	13	14	15	16	17	18	19	20	PAM-1	PAM-2	PAM-3		Position in sgRNA	1	2	3	4	5	6	7	8	9	10	11	12	13	14	15	16	17	18	19	20	PAM-1	PAM-2	PAM-3
Reference base	A	G	G	A	C	A	G	A	A	G	G	A	G	C	A	A	G	C	T	G	T	G	G		Reference base	A	G	G	A	C	A	G	A	A	G	G	A	G	C	A	A	G	C	T	G	T	G	G
Read A	7958	7	7	7951	194	7901	4	7895	7893	1	1	7918	3	9	7953	7955	0	6	2	0	7	6	4		Read A	7978	2	1	7958	52	7902	0	7930	7909	0	3	7959	1	9	7961	7963	0	8	5	0	6	0	2
Read C	1	6	7	0	5048	1	7	2	2	2	2	1	4	7610	1	3	3	7953	1	4	2	5	1		Read C	2	3	8	3	6690	2	1	0	4	1	5	1	3	7477	0	1	1	7971	2	6	0	2	2
Read G	1	7935	7927	5	888	0	7842	3	1	7899	7911	3	7919	2	3	1	7954	6	2	7953	6	7915	7951		Read G	1	7957	7949	1	284	2	7895	0	1	7941	7939	2	7944	3	1	1	7979	2	0	7962	2	7943	7960
Read T	11	16	10	3	1802	7	10	3	7	13	10	9	6	1	4	2	3	0	7955	1	7933	11	16		Read T	2	11	8	5	932	7	5	3	7	8	6	5	3	2	7	2	7	1	7967	4	7949	12	10
Total reads	7971	7964	7951	7959	7932	7909	7863	7903	7903	7915	7924	7931	7932	7622	7961	7961	7960	7965	7960	7958	7948	7937	7972		Total reads	7983	7973	7966	7967	7958	7913	7901	7933	7921	7950	7953	7967	7951	7491	7969	7967	7987	7982	7974	7972	7957	7957	7974
Frequency A	0.998369	0.000878955	0.000880392	0.998995	0.0244579	0.998988	0.000508712	0.998988	0.998735	0.000126342	0.000126199	0.998361	0.000378215	0.00118079	0.998995	0.999246	0	0.000753296	0.000251256	0	0.000880725	0.000755953	0.000501756		Frequency A	0.999374	0.000250847	0.000125534	0.99887	0.00653431	0.99861	0	0.999622	0.998485	0	0.000377216	0.998996	0.00012577	0.00120144	0.998996	0.999498	0	0.00100226	0.000627038	0	0.000754053	0	0.000250815
Frequency C	0.000125455	0.00075339	0.000880392	0	0.636409	0.000126438	0.000890245	0.000253068	0.000253068	0.000252685	0.000252398	0.000126088	0.000504286	0.998426	0.000125612	0.000376837	0.000376884	0.998493	0.000125628	0.000502639	0.000251636	0.000629961	0.000125439		Frequency C	0.000250532	0.00037627	0.00100427	0.000376553	0.840663	0.000252749	0.000126566	0	0.000504987	0.000125786	0.000628694	0.000125518	0.000377311	0.998131	0	0.000125518	0.000125203	0.998622	0.000250815	0.000752634	0	0.000251351	0.000250815
Frequency G	0.000125455	0.996359	0.996982	0.00062822	0.111952	0	0.997329	0.000379603	0.000126534	0.997979	0.998359	0.000378263	0.998361	0.000262398	0.000376837	0.000125612	0.999246	0.000753296	0.000251256	0.999372	0.000754907	0.997228	0.997366		Frequency G	0.000125266	0.997993	0.997866	0.000125518	0.0356874	0.000252749	0.999241	0	0.000126247	0.998868	0.99824	0.000251036	0.99912	0.000400481	0.000125486	0.000125518	0.998998	0.000250564	0	0.998746	0.000251351	0.998241	0.998244
Frequency T	0.00138	0.00200904	0.0012577	0.000376932	0.227181	0.000885068	0.00127178	0.000379603	0.00088574	0.00164245	0.00126199	0.00113479	0.00075643	0.000131199	0.000502449	0.000251225	0.000376884	0	0.999372	0.00012566	0.998113	0.00138591	0.00200702		Frequency T	0.000250532	0.00137966	0.00100427	0.000627589	0.117115	0.00088462	0.000632831	0.000378167	0.000883727	0.00100629	0.000754432	0.000627589	0.000377311	0.000266987	0.000878404	0.000251036	0.000876424	0.000125282	0.999122	0.000501756	0.998995	0.00150811	0.00125408
293FT_BE3_repeat_2																									293FT_eBE-S3_repeat_2
Position in sgRNA	1	2	3	4	5	6	7	8	9	10	11	12	13	14	15	16	17	18	19	20	PAM-1	PAM-2	PAM-3		Position in sgRNA	1	2	3	4	5	6	7	8	9	10	11	12	13	14	15	16	17	18	19	20	PAM-1	PAM-2	PAM-3
Reference base	A	G	G	A	C	A	G	A	A	G	G	A	G	C	A	A	G	C	T	G	T	G	G		Reference base	A	G	G	A	C	A	G	A	A	G	G	A	G	C	A	A	G	C	T	G	T	G	G
Read A	7969	6	6	7945	94	7869	8	7885	7875	2	4	7915	0	13	7942	7936	0	9	8	2	10	3	0		Read A	7976	3	6	7961	63	7879	4	7890	7887	3	1	7910	1	8	7954	7945	0	13	3	0	5	1	1
Read C	1	6	8	1	6317	0	4	2	3	1	5	1	4	7545	0	2	1	7944	2	7	2	6	3		Read C	2	4	18	1	7031	1	2	1	0	5	2	0	5	7613	0	0	2	7951	0	5	3	2	6
Read G	2	7938	7916	4	519	1	7816	0	5	7917	7903	4	7910	1	2	5	7959	4	5	7964	2	7938	7955		Read G	1	7949	7906	2	215	1	7788	1	2	7896	7910	3	7920	2	1	0	7963	1	1	7952	3	7926	7941
Read T	7	10	12	3	994	8	5	3	4	7	8	4	6	3	4	4	6	2	7944	4	7935	9	17		Read T	2	6	8	5	633	6	2	1	3	10	6	2	4	3	1	2	3	0	7944	3	7946	7	10
Total reads	7979	7960	7942	7953	7924	7878	7833	7890	7887	7927	7920	7924	7920	7562	7949	7947	7966	7959	7959	7977	7949	7956	7975		Total reads	7981	7962	7938	7969	7942	7887	7796	7893	7892	7914	7919	7915	7930	7626	7956	7947	7968	7965	7948	7960	7957	7936	7958
Frequency A	0.998747	0.000753769	0.000755477	0.998994	0.0118627	0.998858	0.00102132	0.999366	0.998479	0.000252302	0.000505051	0.998864	0	0.00171912	0.999119	0.998616	0	0.0011308	0.00100515	0.000250721	0.00125802	0.000377074	0		Frequency A	0.999374	0.00037679	0.000755858	0.998996	0.00793251	0.998986	0.000513084	0.99962	0.999366	0.000379075	0.000126279	0.999368	0.000126103	0.00104904	0.999749	0.999748	0	0.00163214	0.000377453	0	0.000628378	0.000126008	0.00012566
Frequency C	0.000125329	0.000753769	0.0010073	0.000125739	0.797198	0	0.00051066	0.000253485	0.000380373	0.000126151	0.000631313	0.000126199	0.000505051	0.997752	0	0.000251667	0.000125534	0.998115	0.000251288	0.000877523	0.000251604	0.000754148	0.000376176		Frequency C	0.000250595	0.000502386	0.00226757	0.000125486	0.885293	0.000126791	0.000256542	0.000126695	0	0.000631792	0.000252557	0	0.000630517	0.998295	0	0	0.000251004	0.998242	0	0.000628141	0.000377027	0.000252016	0.000753958
Frequency G	0.000250658	0.997236	0.996726	0.000502955	0.0654972	0.000126936	0.99783	0	0.000633955	0.998738	0.997854	0.000504796	0.998737	0.00013224	0.000251604	0.000629168	0.999121	0.000502576	0.00062822	0.99837	0.000251604	0.997738	0.997492		Frequency G	0.000125298	0.998367	0.995969	0.000250973	0.0270713	0.000126791	0.998974	0.000126695	0.000253421	0.997726	0.998863	0.000379027	0.998739	0.000262261	0.000125691	0	0.999372	0.000125549	0.000125818	0.998995	0.000377027	0.99874	0.997864
Frequency T	0.000877303	0.00125628	0.00151095	0.000377216	0.125442	0.00101549	0.000638325	0.000380228	0.000507164	0.000883058	0.0010101	0.000504796	0.000757576	0.00039672	0.000503208	0.000503335	0.000753201	0.000251288	0.998115	0.000501442	0.998239	0.00113122	0.00213166		Frequency T	0.000250595	0.00075358	0.00100781	0.000627431	0.0797028	0.000760746	0.000256542	0.000126695	0.000380132	0.00126358	0.000757671	0.000252685	0.000504414	0.000393391	0.000125691	0.000251667	0.000376506	0	0.999497	0.000376884	0.998618	0.000882056	0.0012566
293FT_BE3_repeat_3																									293FT_eBE-S3_repeat_3
Position in sgRNA	1	2	3	4	5	6	7	8	9	10	11	12	13	14	15	16	17	18	19	20	PAM-1	PAM-2	PAM-3		Position in sgRNA	1	2	3	4	5	6	7	8	9	10	11	12	13	14	15	16	17	18	19	20	PAM-1	PAM-2	PAM-3
Reference base	A	G	G	A	C	A	G	A	A	G	G	A	G	C	A	A	G	C	T	G	T	G	G		Reference base	A	G	G	A	C	A	G	A	A	G	G	A	G	C	A	A	G	C	T	G	T	G	G
Read A	7977	2	3	7961	119	7911	3	7900	7910	3	0	7933	2	11	7952	7945	0	5	2	0	4	0	4		Read A	7969	0	1	7952	75	7932	5	7943	7915	2	1	7948	1	8	7944	7937	1	13	2	1	5	5	0
Read C	0	0	4	0	5896	0	2	1	5	2	1	2	3	7285	1	2	4	7968	2	2	1	4	3		Read C	3	6	5	3	6831	1	3	1	9	4	4	1	3	6692	0	5	2	7959	2	3	4	4	4
Read G	4	7963	7931	0	675	2	7830	2	2	7908	7929	2	7930	3	4	2	7946	2	0	7965	3	7933	7953		Read G	5	7943	7929	1	262	1	7883	2	1	7923	7937	1	7915	3	2	0	7966	2	4	7956	7	7924	7965
Read T	2	12	18	3	1264	3	9	1	3	10	5	3	5	3	3	4	5	0	7964	7	7919	19	11		Read T	1	11	4	2	788	2	3	3	1	7	1	1	7	2	3	5	3	1	7960	2	7923	28	11
Total reads	7983	7977	7956	7964	7954	7916	7844	7904	7920	7923	7935	7941	7940	7302	7960	7953	7955	7975	7968	7974	7927	7956	7971		Total reads	7978	7960	7939	7958	7956	7936	7894	7949	7926	7936	7943	7951	7926	6705	7949	7947	7972	7975	7968	7962	7939	7961	7980
Frequency A	0.999248	0.000250721	0.000377074	0.999623	0.014961	0.999368	0.000382458	0.999494	0.998737	0.000378644	0	0.998993	0.000251889	0.00150644	0.998995	0.998994	0	0.000626959	0.000251004	0	0.000504605	0	0.000501819		Frequency A	0.998872	0	0.00012596	0.999246	0.00942685	0.999496	0.000633392	0.999245	0.998612	0.000252016	0.000125897	0.999623	0.000126167	0.00119314	0.999371	0.998742	0.000125439	0.00163009	0.000251004	0.000125597	0.000629802	0.000628062	0
Frequency C	0	0	0.000502765	0	0.741262	0	0.000254972	0.000126518	0.000631313	0.00025243	0.000126024	0.000251857	0.000377834	0.997672	0.000125628	0.000251477	0.000502828	0.999122	0.000251004	0.000250815	0.000126151	0.000502765	0.000376364		Frequency C	0.000376034	0.000753769	0.000629802	0.000376979	0.858597	0.000126008	0.000380035	0.000125802	0.0011355	0.000504032	0.000503588	0.00012577	0.000378501	0.998061	0	0.000629168	0.000250878	0.997994	0.000251004	0.00037679	0.000503842	0.000502449	0.000501253
Frequency G	0.000501065	0.998245	0.996858	0	0.084863	0.000252653	0.998215	0.000253036	0.000252525	0.998107	0.999244	0.000251857	0.998741	0.000410846	0.000502513	0.000251477	0.998869	0.000250784	0	0.998871	0.000378453	0.997109	0.997742		Frequency G	0.000626723	0.997864	0.99874	0.00012566	0.0329311	0.000126008	0.998607	0.000251604	0.000126167	0.998362	0.999245	0.00012577	0.998612	0.000447427	0.000251604	0	0.999247	0.000250784	0.000502008	0.999246	0.000881723	0.995352	0.99812
Frequency T	0.000250532	0.00150432	0.00226244	0.000376695	0.158914	0.000378979	0.00114737	0.000126518	0.000378788	0.00126215	0.00063012	0.000377786	0.000629723	0.000410846	0.000376884	0.000502955	0.000628536	0	0.999498	0.000877853	0.998991	0.00238813	0.00138		Frequency T	0.000125345	0.00138191	0.000503842	0.000251319	0.0990447	0.000252016	0.000380035	0.000377406	0.000126167	0.000882056	0.000125897	0.00012577	0.000883169	0.000298285	0.000377406	0.000629168	0.000376317	0.000125392	0.998996	0.000251193	0.997985	0.00351715	0.00137845
[truncated: 100 more columns]

## Sheet: BTK_293FT
293FT_BE3_repeat_1																									293FT_eBE-S3_repeat_1
Position in sgRNA	1	2	3	4	5	6	7	8	9	10	11	12	13	14	15	16	17	18	19	20	PAM-1	PAM-2	PAM-3		Position in sgRNA	1	2	3	4	5	6	7	8	9	10	11	12	13	14	15	16	17	18	19	20	PAM-1	PAM-2	PAM-3
Reference base	T	C	T	C	G	A	C	G	G	C	C	A	C	G	T	C	G	T	A	C	T	G	G		Reference base	T	C	T	C	G	A	C	G	G	C	C	A	C	G	T	C	G	T	A	C	T	G	G
Read A	3	20	6	64	3	7933	23	4	2	2	4	7912	4	2	6	5	1	2	7980	2	3	4	2		Read A	0	9	5	17	2	7963	12	2	2	6	3	7942	3	2	3	1	0	1	7987	3	2	1	1
Read C	0	6861	1	6836	2	6	7709	1	3	7925	7909	9	7939	2	0	7949	1	0	0	7983	1	0	4		Read C	3	7437	1	7218	1	1	7665	3	3	7952	7941	9	7955	2	0	7966	2	1	0	7988	1	2	0
Read G	0	14	0	214	7544	2	1	7937	7925	3	4	3	3	7949	3	6	7973	0	0	4	2	7979	7977		Read G	0	6	0	72	7971	3	5	7960	7958	2	4	0	1	7959	3	2	7978	0	2	3	1	7977	7987
Read T	7060	502	7595	579	8	5	209	4	3	0	1	10	5	1	7947	8	2	7983	10	0	7984	1	5		Read T	7519	524	7969	663	3	5	284	2	2	2	5	6	4	2	7961	10	3	7988	4	0	7990	5	1
Total reads	7063	7397	7602	7693	7557	7946	7942	7946	7933	7930	7918	7934	7951	7954	7956	7968	7977	7985	7990	7989	7990	7984	7988		Total reads	7523	7976	7975	7970	7977	7972	7966	7967	7965	7962	7953	7957	7963	7965	7967	7979	7983	7990	7993	7994	7994	7985	7989
Frequency A	0.000424749	0.0027038	0.000789266	0.00831925	0.000396983	0.998364	0.002896	0.000503398	0.000252111	0.000252207	0.000505178	0.997227	0.000503081	0.000251446	0.000754148	0.00062751	0.00012536	0.00025047	0.998748	0.000250344	0.000375469	0.000501002	0.000250376		Frequency A	0	0.00112839	0.000626959	0.002133	0.000250721	0.998871	0.0015064	0.000251036	0.000251099	0.00075358	0.000377216	0.998115	0.000376742	0.000251099	0.000376553	0.000125329	0	0.000125156	0.999249	0.000375281	0.000250188	0.000125235	0.000125172
Frequency C	0	0.927538	0.000131544	0.8886	0.000264655	0.000755097	0.970662	0.000125849	0.000378167	0.999369	0.998863	0.00113436	0.998491	0.000251446	0	0.997615	0.00012536	0	0	0.999249	0.000125156	0	0.000500751		Frequency C	0.000398777	0.932422	0.000125392	0.905646	0.00012536	0.000125439	0.962214	0.000376553	0.000376648	0.998744	0.998491	0.00113108	0.998995	0.000251099	0	0.998371	0.000250532	0.000125156	0	0.999249	0.000125094	0.00025047	0
Frequency G	0	0.00189266	0	0.0278175	0.99828	0.000251699	0.000125913	0.998867	0.998992	0.00037831	0.000505178	0.000378119	0.000377311	0.999371	0.000377074	0.000753012	0.999499	0	0	0.000500688	0.000250313	0.999374	0.998623		Frequency G	0	0.000752257	0	0.00903388	0.999248	0.000376317	0.000627668	0.999121	0.999121	0.000251193	0.000502955	0	0.000125581	0.999247	0.000376553	0.000250658	0.999374	0	0.000250219	0.000375281	0.000125094	0.998998	0.99975
Frequency T	0.999575	0.0678654	0.999079	0.0752632	0.00105862	0.000629247	0.0263158	0.000503398	0.000378167	0	0.000126295	0.0012604	0.000628852	0.000125723	0.998869	0.00100402	0.000250721	0.99975	0.00125156	0	0.999249	0.000125251	0.000625939		Frequency T	0.999468	0.0656971	0.999248	0.083187	0.000376081	0.000627195	0.0356515	0.000251036	0.000251099	0.000251193	0.000628694	0.000754053	0.000502323	0.000251099	0.999247	0.00125329	0.000375799	0.99975	0.000500438	0	0.9995	0.000626174	0.000125172
293FT_BE3_repeat_2																									293FT_eBE-S3_repeat_2
Position in sgRNA	1	2	3	4	5	6	7	8	9	10	11	12	13	14	15	16	17	18	19	20	PAM-1	PAM-2	PAM-3		Position in sgRNA	1	2	3	4	5	6	7	8	9	10	11	12	13	14	15	16	17	18	19	20	PAM-1	PAM-2	PAM-3
Reference base	T	C	T	C	G	A	C	G	G	C	C	A	C	G	T	C	G	T	A	C	T	G	G		Reference base	T	C	T	C	G	A	C	G	G	C	C	A	C	G	T	C	G	T	A	C	T	G	G
Read A	4	16	9	37	1	7738	1	3	3	5	2	7808	6	1	2	7	0	4	7989	2	4	1	2		Read A	2	19	9	36	2	7961	18	1	5	2	4	7946	6	2	3	3	1	4	7981	3	4	4	0
Read C	2	7613	3	7466	4	9	7542	2	1	7827	7739	18	7641	6	2	7977	0	2	2	7991	2	1	2		Read C	0	7239	1	7046	4	8	7535	2	6	7955	7946	10	7946	4	3	7964	4	0	3	7988	1	1	2
Read G	0	5	0	129	7432	2	1	7685	7784	3	4	0	1	7849	5	2	7979	1	2	5	0	7991	7988		Read G	0	4	0	100	7973	3	3	7959	7946	2	3	0	3	7953	6	4	7978	2	3	3	1	7982	7980
Read T	7565	190	7678	151	4	7	49	2	5	3	1	6	4	1	7977	2	6	7990	6	1	7989	2	5		Read T	7984	721	7974	801	2	4	405	3	4	1	2	5	4	1	7953	10	2	7989	7	1	7968	2	4
Total reads	7571	7824	7690	7783	7441	7756	7593	7692	7793	7839	7746	7832	7652	7857	7986	7988	7985	7997	7999	7999	7995	7995	7997		Total reads	7986	7983	7984	7983	7981	7976	7961	7965	7961	7960	7955	7961	7959	7960	7965	7981	7985	7995	7994	7995	7974	7989	7986
Frequency A	0.000528332	0.00204499	0.00117035	0.00475395	0.000134391	0.997679	0.0001317	0.000390016	0.000384961	0.000637836	0.000258198	0.996936	0.000784109	0.000127275	0.000250438	0.000876314	0	0.000500188	0.99875	0.000250031	0.000500313	0.000125078	0.000250094		Frequency A	0.000250438	0.00238006	0.00112725	0.00450958	0.000250595	0.998119	0.00226102	0.000125549	0.000628062	0.000251256	0.000502828	0.998116	0.000753864	0.000251256	0.000376648	0.000375893	0.000125235	0.000500313	0.998374	0.000375235	0.00050163	0.000500688	0
Frequency C	0.000264166	0.973032	0.000390117	0.95927	0.000537562	0.00116039	0.993283	0.00026001	0.00012832	0.998469	0.999096	0.00229826	0.998562	0.00076365	0.000250438	0.998623	0	0.000250094	0.000250031	0.999	0.000250156	0.000125078	0.000250094		Frequency C	0	0.906802	0.000125251	0.882626	0.00050119	0.00100301	0.946489	0.000251099	0.000753674	0.999372	0.998869	0.00125612	0.998367	0.000502513	0.000376648	0.99787	0.000500939	0	0.000375281	0.999124	0.000125408	0.000125172	0.000250438
Frequency G	0	0.000639059	0	0.0165746	0.99879	0.000257865	0.0001317	0.99909	0.998845	0.000382702	0.000516396	0	0.000130685	0.998982	0.000626096	0.000250376	0.999249	0.000125047	0.000250031	0.000625078	0	0.9995	0.998875		Frequency G	0	0.000501065	0	0.0125266	0.998998	0.000376128	0.000376837	0.999247	0.998116	0.000251256	0.000377121	0	0.000376932	0.999121	0.000753296	0.00050119	0.999123	0.000250156	0.000375281	0.000375235	0.000125408	0.999124	0.999249
Frequency T	0.999208	0.0242843	0.99844	0.0194013	0.000537562	0.000902527	0.00645331	0.00026001	0.000641601	0.000382702	0.000129099	0.000766088	0.000522739	0.000127275	0.998873	0.000250376	0.000751409	0.999125	0.000750094	0.000125016	0.99925	0.000250156	0.000625234		Frequency T	0.99975	0.0903169	0.998747	0.100338	0.000250595	0.000501505	0.050873	0.000376648	0.000502449	0.000125628	0.000251414	0.000628062	0.000502576	0.000125628	0.998493	0.00125298	0.00025047	0.99925	0.000875657	0.000125078	0.999248	0.000250344	0.000500877
293FT_BE3_repeat_3																									293FT_eBE-S3_repeat_3
Position in sgRNA	1	2	3	4	5	6	7	8	9	10	11	12	13	14	15	16	17	18	19	20	PAM-1	PAM-2	PAM-3		Position in sgRNA	1	2	3	4	5	6	7	8	9	10	11	12	13	14	15	16	17	18	19	20	PAM-1	PAM-2	PAM-3
Reference base	T	C	T	C	G	A	C	G	G	C	C	A	C	G	T	C	G	T	A	C	T	G	G		Reference base	T	C	T	C	G	A	C	G	G	C	C	A	C	G	T	C	G	T	A	C	T	G	G
Read A	7	30	6	51	0	7919	14	0	2	1	2	7885	2	1	9	6	1	4	7986	5	6	0	0		Read A	5	9	8	11	4	7967	16	2	2	6	5	7956	2	1	8	1	1	3	7982	2	6	1	0
Read C	0	7315	0	7007	1	5	7647	2	3	7896	7872	12	7912	5	0	7940	1	1	1	7984	2	5	7		Read C	3	7717	0	7609	1	3	7839	5	1	7961	7956	6	7975	3	1	7986	2	0	0	7983	2	10	1
Read G	3	9	0	223	7942	2	6	7915	7888	3	4	3	2	7921	10	8	7972	0	0	3	0	7980	7978		Read G	0	0	0	42	7976	1	1	7964	7969	1	4	3	3	7973	4	3	7983	0	3	5	1	7972	7978
Read T	7964	606	7953	664	1	0	244	2	6	1	4	4	11	2	7919	7	1	7984	4	1	7961	2	4		Read T	7898	257	7979	327	2	3	118	3	3	2	0	5	2	1	7969	1	3	7992	9	1	7973	2	2
Total reads	7974	7960	7959	7945	7944	7926	7911	7919	7899	7901	7882	7904	7927	7929	7938	7961	7975	7989	7991	7993	7969	7987	7989		Total reads	7906	7983	7987	7989	7983	7975	7974	7974	7975	7970	7965	7970	7982	7978	7982	7991	7989	7995	7994	7991	7982	7985	7981
Frequency A	0.000877853	0.00376884	0.000753864	0.00641913	0	0.999117	0.00176969	0	0.000253197	0.000126566	0.000253743	0.997596	0.000252302	0.000126119	0.00113379	0.000753674	0.000125392	0.000500688	0.999374	0.000625547	0.000752918	0	0		Frequency A	0.000632431	0.0011274	0.00100163	0.00137689	0.000501065	0.998997	0.00200652	0.000250815	0.000250784	0.000752823	0.000627746	0.998243	0.000250564	0.000125345	0.00100226	0.000125141	0.000125172	0.000375235	0.998499	0.000250282	0.000751691	0.000125235	0
Frequency C	0	0.91897	0	0.881938	0.000125881	0.000630835	0.966629	0.000252557	0.000379795	0.999367	0.998731	0.00151822	0.998108	0.000630597	0	0.997362	0.000125392	0.000125172	0.000125141	0.998874	0.000250973	0.000626017	0.000876205		Frequency C	0.000379459	0.966679	0	0.952435	0.000125266	0.000376176	0.98307	0.000627038	0.000125392	0.998871	0.99887	0.000752823	0.999123	0.000376034	0.000125282	0.999374	0.000250344	0	0	0.998999	0.000250564	0.00125235	0.000125298
Frequency G	0.000376223	0.00113065	0	0.028068	0.999748	0.000252334	0.000758438	0.999495	0.998607	0.000379699	0.000507485	0.000379555	0.000252302	0.998991	0.00125976	0.0010049	0.999624	0	0	0.000375328	0	0.999124	0.998623		Frequency G	0	0	0	0.00525723	0.999123	0.000125392	0.000125408	0.998746	0.999248	0.000125471	0.000502197	0.000376412	0.000375846	0.999373	0.000501128	0.000375422	0.999249	0	0.000375281	0.000625704	0.000125282	0.998372	0.999624
Frequency T	0.998746	0.0761307	0.999246	0.0835746	0.000125881	0	0.0308431	0.000252557	0.00075959	0.000126566	0.000507485	0.000506073	0.00138766	0.000252239	0.997606	0.000879287	0.000125392	0.999374	0.000500563	0.000125109	0.998996	0.000250407	0.000500688		Frequency T	0.998988	0.0321934	0.998998	0.0409313	0.000250532	0.000376176	0.0147981	0.000376223	0.000376176	0.000250941	0	0.000627353	0.000250564	0.000125345	0.998371	0.000125141	0.000375516	0.999625	0.00112584	0.000125141	0.998872	0.00025047	0.000250595
[truncated: 100 more columns]

## Sheet: CLN6_293FT
293FT_BE3_repeat_1																									293FT_eBE-S3_repeat_1
Position in sgRNA	1	2	3	4	5	6	7	8	9	10	11	12	13	14	15	16	17	18	19	20	PAM-1	PAM-2	PAM-3		Position in sgRNA	1	2	3	4	5	6	7	8	9	10	11	12	13	14	15	16	17	18	19	20	PAM-1	PAM-2	PAM-3
Reference base	A	G	C	C	G	G	C	A	T	T	C	C	C	T	C	T	C	G	A	G	T	G	G		Reference base	A	G	C	C	G	G	C	A	T	T	C	C	C	T	C	T	C	G	A	G	T	G	G
Read A	7831	0	8	18	3	3	25	7587	20	11	86	17	7	15	7	21	7	3	7900	2	14	1	0		Read A	7833	0	6	8	2	4	7	7553	10	8	22	15	7	9	3	19	3	3	7932	1	7	1	0
Read C	74	8	7880	5651	4	8	7546	28	0	2	7230	7799	7815	0	7730	1	7797	9	12	10	1	7	1		Read C	77	10	7909	5744	7	3	7680	20	1	2	7582	7850	7878	2	7871	1	7888	5	8	5	0	1	2
Read G	2	7896	5	6	7882	7871	14	246	14	1	96	3	7	9	31	1	12	7869	1	7900	2	7916	7951		Read G	6	7911	0	4	7919	7910	1	338	12	4	31	2	0	3	6	1	6	7937	2	7898	3	7914	7935
Read T	2	1	12	2232	3	2	274	6	7798	7824	460	90	43	7862	114	7867	104	2	7	2	7901	3	2		Read T	0	1	15	2188	3	1	210	6	7871	7885	301	77	38	7938	78	7919	48	4	1	3	7926	4	3
Total reads	7909	7905	7905	7907	7892	7884	7859	7867	7832	7838	7872	7909	7872	7887	7882	7890	7920	7883	7920	7914	7918	7927	7954		Total reads	7916	7922	7930	7944	7931	7918	7898	7917	7894	7899	7936	7944	7924	7952	7958	7940	7945	7949	7943	7907	7936	7920	7940
Frequency A	0.990138	0	0.00101202	0.00227646	0.000380132	0.000380518	0.00318107	0.964408	0.00255363	0.00140342	0.0109248	0.00214945	0.000889228	0.00190186	0.000888099	0.0026616	0.000883838	0.000380566	0.997475	0.000252717	0.00176812	0.000126151	0		Frequency A	0.989515	0	0.00075662	0.00100705	0.000252175	0.000505178	0.0008863	0.954023	0.00126678	0.00101279	0.00277218	0.00188822	0.000883392	0.00113179	0.000376979	0.00239295	0.000377596	0.000377406	0.998615	0.00012647	0.000882056	0.000126263	0
Frequency C	0.00935643	0.00101202	0.996837	0.714683	0.000506842	0.00101471	0.960173	0.00355917	0	0.000255167	0.918445	0.986092	0.992759	0	0.980716	0.000126743	0.98447	0.0011417	0.00151515	0.00126358	0.000126295	0.000883058	0.000125723		Frequency C	0.00972713	0.00126231	0.997352	0.723061	0.000882613	0.000378884	0.972398	0.00252621	0.000126678	0.000253197	0.955393	0.988167	0.994195	0.000251509	0.989068	0.000125945	0.992826	0.00062901	0.00100718	0.000632351	0	0.000126263	0.000251889
Frequency G	0.000252876	0.998861	0.000632511	0.000758821	0.998733	0.998351	0.0017814	0.0312699	0.00178754	0.000127584	0.0121951	0.000379315	0.000889228	0.00114112	0.00393301	0.000126743	0.00151515	0.998224	0.000126263	0.998231	0.000252589	0.998612	0.999623		Frequency G	0.000757959	0.998611	0	0.000503525	0.998487	0.99899	0.000126614	0.0426929	0.00152014	0.000506393	0.00390625	0.000251762	0	0.000377264	0.000753958	0.000125945	0.000755192	0.99849	0.000251794	0.998862	0.000378024	0.999242	0.99937
Frequency T	0.000252876	0.000126502	0.00151803	0.282282	0.000380132	0.000253678	0.0348645	0.00076268	0.995659	0.998214	0.058435	0.0113794	0.0054624	0.99683	0.0144633	0.997085	0.0131313	0.000253711	0.000883838	0.000252717	0.997853	0.000378453	0.000251446		Frequency T	0	0.000126231	0.00189155	0.275428	0.000378263	0.000126295	0.026589	0.000757863	0.997086	0.998228	0.0379284	0.00969285	0.00479556	0.998239	0.00980146	0.997355	0.00604154	0.000503208	0.000125897	0.000379411	0.99874	0.000505051	0.000377834
293FT_BE3_repeat_2																									293FT_eBE-S3_repeat_2
Position in sgRNA	1	2	3	4	5	6	7	8	9	10	11	12	13	14	15	16	17	18	19	20	PAM-1	PAM-2	PAM-3		Position in sgRNA	1	2	3	4	5	6	7	8	9	10	11	12	13	14	15	16	17	18	19	20	PAM-1	PAM-2	PAM-3
Reference base	A	G	C	C	G	G	C	A	T	T	C	C	C	T	C	T	C	G	A	G	T	G	G		Reference base	A	G	C	C	G	G	C	A	T	T	C	C	C	T	C	T	C	G	A	G	T	G	G
Read A	7837	3	1	13	3	1	13	7573	9	3	66	14	2	7	10	15	7	5	7944	0	9	0	0		Read A	7793	1	5	4	1	5	10	7500	14	6	33	8	4	12	5	19	9	5	7910	1	14	0	1
Read C	78	10	7889	5628	13	11	7523	22	3	0	7187	7771	7822	2	7715	1	7805	3	5	6	1	4	4		Read C	87	11	7908	5661	9	12	7638	35	2	3	7573	7850	7865	0	7835	0	7830	8	8	3	0	1	5
Read G	8	7923	0	9	7896	7890	1	286	12	2	116	3	6	5	31	0	14	7909	0	7922	2	7913	7938		Read G	7	7921	1	3	7913	7893	7	373	13	2	41	1	2	4	9	3	5	7903	4	7896	6	7911	7934
Read T	4	0	28	2264	1	1	318	6	7862	7841	497	115	61	7861	151	7895	101	0	0	1	7924	0	0		Read T	6	2	11	2268	5	1	227	7	7838	7857	257	62	42	7909	81	7908	71	2	1	4	7906	3	1
Total reads	7927	7936	7918	7914	7913	7903	7855	7887	7886	7846	7866	7903	7891	7875	7907	7911	7927	7917	7949	7929	7936	7917	7942		Total reads	7893	7935	7925	7936	7928	7911	7882	7915	7867	7868	7904	7921	7913	7925	7930	7930	7915	7919	7923	7904	7926	7915	7941
Frequency A	0.988646	0.000378024	0.000126295	0.00164266	0.000379123	0.000126534	0.001655	0.960188	0.00114126	0.00038236	0.00839054	0.00177148	0.000253453	0.000888889	0.0012647	0.00189609	0.000883058	0.000631552	0.999371	0	0.00113407	0	0		Frequency A	0.987331	0.000126024	0.000630915	0.000504032	0.000126135	0.000632031	0.00126871	0.947568	0.00177959	0.000762583	0.0041751	0.00100997	0.000505497	0.0015142	0.000630517	0.00239596	0.00113708	0.000631393	0.998359	0.000126518	0.00176634	0	0.000125929
Frequency C	0.00983979	0.00126008	0.996337	0.711145	0.00164287	0.00139188	0.957734	0.0027894	0.000380421	0	0.913679	0.983297	0.991256	0.000253968	0.975718	0.000126406	0.98461	0.000378931	0.00062901	0.000756716	0.000126008	0.000505242	0.000503651		Frequency C	0.0110224	0.00138626	0.997855	0.713332	0.00113522	0.00151688	0.969043	0.00442198	0.000254227	0.000381291	0.958122	0.991036	0.993934	0	0.98802	0	0.989261	0.00101023	0.00100972	0.000379555	0	0.000126342	0.000629644
Frequency G	0.00100921	0.998362	0	0.00113723	0.997852	0.998355	0.000127307	0.0362622	0.00152168	0.000254907	0.014747	0.000379603	0.00076036	0.000634921	0.00392058	0	0.00176612	0.99899	0	0.999117	0.000252016	0.999495	0.999496		Frequency G	0.000886862	0.998236	0.000126183	0.000378024	0.998108	0.997725	0.000888099	0.0471257	0.00165247	0.000254194	0.00518725	0.000126247	0.000252749	0.000504732	0.00113493	0.00037831	0.000631712	0.99798	0.000504859	0.998988	0.000757002	0.999495	0.999118
Frequency T	0.000504605	0	0.00353625	0.286075	0.000126374	0.000126534	0.0404838	0.000760746	0.996957	0.999363	0.0631833	0.0145514	0.00773033	0.998222	0.019097	0.997977	0.0127413	0	0	0.000126119	0.998488	0	0		Frequency T	0.000760167	0.000252048	0.00138801	0.285786	0.000630676	0.000126406	0.0287998	0.000884397	0.996314	0.998602	0.0325152	0.00782729	0.00530772	0.997981	0.0102144	0.997226	0.00897031	0.000252557	0.000126215	0.000506073	0.997477	0.000379027	0.000125929
293FT_BE3_repeat_3																									293FT_eBE-S3_repeat_3
Position in sgRNA	1	2	3	4	5	6	7	8	9	10	11	12	13	14	15	16	17	18	19	20	PAM-1	PAM-2	PAM-3		Position in sgRNA	1	2	3	4	5	6	7	8	9	10	11	12	13	14	15	16	17	18	19	20	PAM-1	PAM-2	PAM-3
Reference base	A	G	C	C	G	G	C	A	T	T	C	C	C	T	C	T	C	G	A	G	T	G	G		Reference base	A	G	C	C	G	G	C	A	T	T	C	C	C	T	C	T	C	G	A	G	T	G	G
Read A	7793	0	4	5	2	1	22	7648	13	13	55	16	8	15	7	27	4	2	7902	4	17	0	0		Read A	7836	0	6	8	1	4	3	7599	14	7	22	11	5	13	8	20	4	8	7921	1	11	0	1
Read C	124	12	7900	5791	16	10	7741	34	2	0	7622	7878	7888	0	7855	3	7867	7	16	6	0	2	6		Read C	54	10	7906	5815	15	8	7810	13	3	0	7753	7865	7874	0	7879	2	7889	10	8	13	1	2	1
Read G	7	7919	2	7	7906	7888	9	199	19	4	52	2	0	11	23	1	9	7889	3	7905	11	7890	7941		Read G	3	7933	3	3	7920	7917	5	315	16	2	19	2	2	5	10	0	6	7913	2	7904	4	7900	7901
Read T	4	3	18	2120	0	3	98	12	7836	7847	180	21	18	7878	43	7879	33	2	1	2	7896	2	0		Read T	2	1	9	2111	3	1	85	5	7874	7888	132	39	25	7925	44	7920	34	4	3	0	7909	2	3
Total reads	7928	7934	7924	7923	7924	7902	7870	7893	7870	7864	7909	7917	7914	7904	7928	7910	7913	7900	7922	7917	7924	7894	7947		Total reads	7895	7944	7924	7937	7939	7930	7903	7932	7907	7897	7926	7917	7906	7943	7941	7942	7933	7935	7934	7918	7927	7904	7906
Frequency A	0.982972	0	0.000504796	0.000631074	0.000252398	0.00012655	0.00279543	0.96896	0.00165184	0.0016531	0.0069541	0.00202097	0.00101087	0.00189777	0.000882947	0.0034134	0.000505497	0.000253165	0.997475	0.000505242	0.00214538	0	0		Frequency A	0.992527	0	0.000757193	0.00100794	0.00012596	0.000504414	0.000379603	0.958018	0.00177058	0.000886413	0.00277567	0.00138942	0.000632431	0.00163666	0.00100743	0.00251826	0.000504223	0.00100819	0.998361	0.000126295	0.00138766	0	0.000126486
Frequency C	0.0156408	0.00151248	0.996971	0.73091	0.00201918	0.0012655	0.983609	0.00430761	0.00025413	0	0.963712	0.995074	0.996715	0	0.990792	0.000379267	0.994187	0.000886076	0.00201969	0.000757863	0	0.000253357	0.000755002		Frequency C	0.00683977	0.00125881	0.997728	0.732645	0.00188941	0.00100883	0.988232	0.00163893	0.000379411	0	0.978173	0.993432	0.995952	0	0.992192	0.000251826	0.994454	0.00126024	0.00100832	0.00164183	0.000126151	0.000253036	0.000126486
Frequency G	0.000882947	0.998109	0.000252398	0.000883504	0.997728	0.998228	0.00114358	0.0252122	0.00241423	0.000508647	0.00657479	0.000252621	0	0.0013917	0.00290111	0.000126422	0.00113737	0.998608	0.000378692	0.998484	0.00138819	0.999493	0.999245		Frequency G	0.000379987	0.998615	0.000378597	0.000377977	0.997607	0.998361	0.000632671	0.0397126	0.00202352	0.000253261	0.00239717	0.000252621	0.000252972	0.000629485	0.00125929	0	0.000756334	0.997227	0.00025208	0.998232	0.000504605	0.999494	0.999368
Frequency T	0.000504541	0.000378119	0.00227158	0.267575	0	0.000379651	0.0124524	0.00152033	0.99568	0.997838	0.0227589	0.00265252	0.00227445	0.996711	0.00542381	0.996081	0.00417035	0.000253165	0.000126231	0.000252621	0.996466	0.000253357	0		Frequency T	0.000253325	0.000125881	0.00113579	0.26597	0.000377881	0.000126103	0.0107554	0.000630358	0.995826	0.99886	0.016654	0.00492611	0.00316216	0.997734	0.00554086	0.99723	0.00428589	0.000504096	0.000378119	0	0.997729	0.000253036	0.000379459
[truncated: 100 more columns]

## Sheet: PGM3_293FT
293FT_BE3_repeat_1																									293FT_eBE-S3_repeat_1
Position in sgRNA	1	2	3	4	5	6	7	8	9	10	11	12	13	14	15	16	17	18	19	20	PAM-1	PAM-2	PAM-3		Position in sgRNA	1	2	3	4	5	6	7	8	9	10	11	12	13	14	15	16	17	18	19	20	PAM-1	PAM-2	PAM-3
Reference base	A	A	T	G	T	C	G	G	C	A	C	C	A	T	C	C	T	G	G	G	A	G	G		Reference base	A	A	T	G	T	C	G	G	C	A	C	C	A	T	C	C	T	G	G	G	A	G	G
Read A	7927	7923	3	2	4	113	2	0	3	7870	10	16	7835	11	32	11	8	2	2	0	7965	1	1		Read A	7943	7960	4	4	3	44	3	1	11	7943	5	22	7908	8	16	8	8	3	1	1	7976	0	3
Read C	0	0	1	2	0	4103	1	4	7825	5	7832	7826	5	1	7791	7886	2	2	1	0	1	4	2		Read C	0	0	1	0	1	4772	1	3	7911	4	7931	7914	1	2	7880	7925	3	3	5	1	1	1	3
Read G	0	1	3	7911	1	320	7852	7859	1	2	10	1	2	1	1	2	1	7853	7972	7952	2	7948	7931		Read G	1	0	0	7921	0	106	7910	7928	1	3	3	0	3	0	4	0	0	7813	7979	7961	2	7958	7931
Read T	6	2	7932	4	7921	3334	8	7	23	5	20	15	2	7831	61	5	7923	4	3	2	3	5	8		Read T	7	4	7955	6	7953	3012	13	7	6	3	3	3	1	7892	28	5	7943	6	5	5	2	2	10
Total reads	7933	7926	7939	7919	7926	7870	7863	7870	7852	7882	7872	7858	7844	7844	7885	7904	7934	7861	7978	7954	7971	7958	7943		Total reads	7951	7964	7960	7931	7957	7934	7927	7939	7929	7953	7942	7939	7913	7902	7928	7938	7954	7825	7990	7968	7981	7961	7947
Frequency A	0.999244	0.999621	0.000377881	0.000252557	0.000504668	0.0143583	0.000254356	0	0.000382068	0.998478	0.00127033	0.00203614	0.998853	0.00140235	0.00405834	0.0013917	0.00100832	0.000254421	0.000250689	0	0.999247	0.00012566	0.000125897		Frequency A	0.998994	0.999498	0.000502513	0.00050435	0.000377027	0.00554575	0.000378453	0.00012596	0.00138731	0.998743	0.000629564	0.00277113	0.999368	0.0010124	0.00201816	0.00100781	0.00100578	0.000383387	0.000125156	0.000125502	0.999374	0	0.000377501
Frequency C	0	0	0.00012596	0.000252557	0	0.521347	0.000127178	0.000508259	0.996561	0.000634357	0.994919	0.995928	0.00063743	0.000127486	0.988079	0.997723	0.00025208	0.000254421	0.000125345	0	0.000125455	0.000502639	0.000251794		Frequency C	0	0	0.000125628	0	0.000125676	0.601462	0.000126151	0.000377881	0.99773	0.000502955	0.998615	0.996851	0.000126374	0.0002531	0.993946	0.998362	0.000377169	0.000383387	0.000625782	0.000125502	0.000125298	0.000125612	0.000377501
Frequency G	0	0.000126167	0.000377881	0.99899	0.000126167	0.0406607	0.998601	0.998602	0.000127356	0.000253743	0.00127033	0.000127259	0.000254972	0.000127486	0.000126823	0.000253036	0.00012604	0.998982	0.999248	0.999749	0.00025091	0.998743	0.998489		Frequency G	0.00012577	0	0	0.998739	0	0.0133602	0.997855	0.998614	0.000126119	0.000377216	0.000377739	0	0.000379123	0	0.000504541	0	0	0.998466	0.998623	0.999121	0.000250595	0.999623	0.997987
Frequency T	0.000756334	0.000252334	0.999118	0.000505114	0.999369	0.423634	0.00101742	0.000889454	0.00292919	0.000634357	0.00254065	0.00190888	0.000254972	0.998343	0.00773621	0.000632591	0.998614	0.000508841	0.000376034	0.000251446	0.000376364	0.000628299	0.00100718		Frequency T	0.000880392	0.00050226	0.999372	0.000756525	0.999497	0.379632	0.00163996	0.000881723	0.000756716	0.000377216	0.000377739	0.000377881	0.000126374	0.998734	0.00353179	0.000629882	0.998617	0.000766773	0.000625782	0.00062751	0.000250595	0.000251225	0.00125834
293FT_BE3_repeat_2																									293FT_eBE-S3_repeat_2
Position in sgRNA	1	2	3	4	5	6	7	8	9	10	11	12	13	14	15	16	17	18	19	20	PAM-1	PAM-2	PAM-3		Position in sgRNA	1	2	3	4	5	6	7	8	9	10	11	12	13	14	15	16	17	18	19	20	PAM-1	PAM-2	PAM-3
Reference base	A	A	T	G	T	C	G	G	C	A	C	C	A	T	C	C	T	G	G	G	A	G	G		Reference base	A	A	T	G	T	C	G	G	C	A	C	C	A	T	C	C	T	G	G	G	A	G	G
Read A	7913	7921	4	4	8	161	0	3	5	7799	13	15	7797	6	11	10	5	2	0	0	7954	1	3		Read A	7932	7950	7	1	6	46	2	3	7	7924	7	12	7902	7	26	10	9	1	1	2	7970	0	0
Read C	0	0	0	4	2	2594	3	5	7741	3	7724	7760	0	3	7704	7830	3	3	1	0	0	3	1		Read C	3	0	0	5	1	2890	3	2	7881	5	7864	7879	0	1	7835	7933	1	2	6	2	0	6	2
Read G	2	0	0	7876	5	372	7806	7800	1	1	11	2	3	1	5	2	2	7831	7966	7949	4	7943	7938		Read G	5	1	0	7908	2	157	7891	7910	0	2	4	0	0	3	3	3	0	7821	7971	7947	1	7936	7934
Read T	7	3	7914	3	7864	4677	7	10	39	6	46	19	6	7756	94	15	7902	8	2	7	8	8	4		Read T	5	3	7933	4	7932	4798	3	4	6	3	43	13	2	7908	86	8	7943	4	6	4	4	6	4
Total reads	7922	7924	7918	7887	7879	7804	7816	7818	7786	7809	7794	7796	7806	7766	7814	7857	7912	7844	7969	7956	7966	7955	7946		Total reads	7945	7954	7940	7918	7942	7891	7899	7919	7894	7934	7918	7905	7904	7919	7950	7954	7953	7828	7984	7955	7975	7948	7940
Frequency A	0.998864	0.999621	0.000505178	0.000507164	0.00101536	0.0206304	0	0.00038373	0.000642178	0.998719	0.00166795	0.00192406	0.998847	0.000772599	0.00140773	0.00127275	0.000631951	0.000254972	0	0	0.998494	0.000125707	0.000377548		Frequency A	0.998364	0.999497	0.000881612	0.000126295	0.000755477	0.00582943	0.000253197	0.000378836	0.000886749	0.99874	0.000884062	0.00151803	0.999747	0.00088395	0.00327044	0.00125723	0.00113165	0.000127747	0.000125251	0.000251414	0.999373	0	0
Frequency C	0	0	0	0.000507164	0.000253839	0.332394	0.000383828	0.00063955	0.99422	0.000384172	0.991019	0.995382	0	0.000386299	0.985923	0.996564	0.000379171	0.000382458	0.000125486	0	0	0.000377121	0.000125849		Frequency C	0.000377596	0	0	0.000631473	0.000125913	0.36624	0.000379795	0.000252557	0.998353	0.000630199	0.99318	0.996711	0	0.000126279	0.985535	0.99736	0.000125739	0.000255493	0.000751503	0.000251414	0	0.000754907	0.000251889
Frequency G	0.000252461	0	0	0.998605	0.000634598	0.0476679	0.998721	0.997698	0.000128436	0.000128057	0.00141134	0.000256542	0.00038432	0.000128766	0.000639877	0.00025455	0.000252781	0.998343	0.999624	0.99912	0.000502134	0.998492	0.998993		Frequency G	0.000629327	0.000125723	0	0.998737	0.000251826	0.0198961	0.998987	0.998863	0	0.00025208	0.000505178	0	0	0.000378836	0.000377358	0.000377169	0	0.999106	0.998372	0.998994	0.000125392	0.99849	0.999244
Frequency T	0.000883615	0.000378597	0.999495	0.000380373	0.998096	0.599308	0.000895599	0.0012791	0.00500899	0.000768344	0.00590198	0.00243715	0.00076864	0.998712	0.0120297	0.00190913	0.998736	0.00101989	0.000250973	0.000879839	0.00100427	0.00100566	0.000503398		Frequency T	0.000629327	0.000377169	0.999118	0.000505178	0.998741	0.608034	0.000379795	0.000505114	0.000760071	0.000378119	0.00543066	0.00164453	0.000253036	0.998611	0.0108176	0.00100578	0.998743	0.000510986	0.000751503	0.000502828	0.000501567	0.000754907	0.000503778
293FT_BE3_repeat_3																									293FT_eBE-S3_repeat_3
Position in sgRNA	1	2	3	4	5	6	7	8	9	10	11	12	13	14	15	16	17	18	19	20	PAM-1	PAM-2	PAM-3		Position in sgRNA	1	2	3	4	5	6	7	8	9	10	11	12	13	14	15	16	17	18	19	20	PAM-1	PAM-2	PAM-3
Reference base	A	A	T	G	T	C	G	G	C	A	C	C	A	T	C	C	T	G	G	G	A	G	G		Reference base	A	A	T	G	T	C	G	G	C	A	C	C	A	T	C	C	T	G	G	G	A	G	G
Read A	7904	7903	3	5	11	131	4	1	7	7828	11	19	7799	9	36	12	7	0	1	3	7954	0	3		Read A	7905	7910	4	2	7	44	2	2	6	7911	7	19	7859	8	23	10	7	2	1	3	7963	1	1
Read C	0	0	1	2	1	3657	2	2	7798	4	7741	7768	1	2	7722	7832	2	3	2	2	1	4	3		Read C	0	0	1	4	2	4415	2	2	7875	6	7851	7839	1	0	7842	7914	4	4	5	2	0	2	2
Read G	1	1	0	7870	0	382	7816	7832	4	2	11	0	0	3	6	3	0	7793	7953	7946	5	7945	7918		Read G	0	1	0	7887	3	101	7877	7888	1	2	8	1	3	0	1	1	0	7715	7964	7926	6	7947	7853
Read T	4	4	7907	10	7870	3658	9	4	19	5	50	12	1	7758	56	6	7889	7	4	1	3	4	4		Read T	2	2	7913	5	7915	3297	7	4	15	7	25	6	1	7887	36	15	7931	4	5	4	1	4	0
Total reads	7909	7908	7911	7887	7882	7828	7831	7839	7828	7839	7813	7799	7801	7772	7820	7853	7898	7803	7960	7952	7963	7953	7928		Total reads	7907	7913	7918	7898	7927	7857	7888	7896	7897	7926	7891	7865	7864	7895	7902	7940	7942	7725	7975	7935	7970	7954	7856
Frequency A	0.999368	0.999368	0.000379219	0.000633955	0.00139558	0.0167348	0.00051079	0.000127567	0.000894226	0.998597	0.00140791	0.00243621	0.999744	0.001158	0.00460358	0.00152808	0.0008863	0	0.000125628	0.000377264	0.99887	0	0.000378406		Frequency A	0.999747	0.999621	0.000505178	0.000253229	0.000883058	0.0056001	0.00025355	0.000253293	0.000759782	0.998107	0.000887087	0.00241577	0.999364	0.0010133	0.00291066	0.00125945	0.00088139	0.0002589	0.000125392	0.000378072	0.999122	0.000125723	0.000127291
Frequency C	0	0	0.000126406	0.000253582	0.000126871	0.467169	0.000255395	0.000255135	0.996168	0.000510269	0.990785	0.996025	0.000128189	0.000257334	0.987468	0.997326	0.000253229	0.000384468	0.000251256	0.000251509	0.000125581	0.000502955	0.000378406		Frequency C	0	0	0.000126295	0.000506457	0.000252302	0.561919	0.00025355	0.000253293	0.997214	0.000757002	0.994931	0.996694	0.000127162	0	0.992407	0.996725	0.000503651	0.000517799	0.000626959	0.000252048	0	0.000251446	0.000254582
Frequency G	0.000126438	0.000126454	0	0.997845	0	0.0487992	0.998085	0.999107	0.000510986	0.000255135	0.00140791	0	0	0.000386001	0.000767263	0.00038202	0	0.998718	0.999121	0.999245	0.000627904	0.998994	0.998739		Frequency G	0	0.000126374	0	0.998607	0.000378453	0.0128548	0.998605	0.998987	0.00012663	0.000252334	0.00101381	0.000127146	0.000381485	0	0.00012655	0.000125945	0	0.998706	0.998621	0.998866	0.000752823	0.99912	0.999618
Frequency T	0.000505753	0.000505817	0.999494	0.00126791	0.998478	0.467297	0.00114928	0.000510269	0.00242718	0.000637836	0.00639959	0.00153866	0.000128189	0.998199	0.00716113	0.000764039	0.99886	0.000897091	0.000502513	0.000125755	0.000376742	0.000502955	0.000504541		Frequency T	0.00025294	0.000252749	0.999369	0.000633072	0.998486	0.419626	0.000887424	0.000506586	0.00189946	0.000883169	0.00316817	0.000762873	0.000127162	0.998987	0.00455581	0.00188917	0.998615	0.000517799	0.000626959	0.000504096	0.000125471	0.000502892	0
[truncated: 100 more columns]
