# Supplementary material for: Comparison of cytosine base editors and development of the BEable-GPS database for targeting pathogenic SNVs
Source: Genome Biol. 2019 Oct 23;20:218. doi: 10.1186/s13059-019-1839-4 (PMC6806563; doi:10.1186/s13059-019-1839-4)
Supplement: Supplementary file 5 — Additional file 5: Table S6. Calculation of indels of base editing results in Additional file 1: Figures S5–S8. [file 13059_2019_1839_MOESM5_ESM.xlsx]

## Sheet: Sheet1
Table S6. Calculation of indels of base editing results in Supplementary Figures 5-8.
293FT_eBE-S3_repeat_1																		293FT_hA3A-eBE-Y130F_repeat_1																		293FT_dCpf1-eBE_repeat_1
sgRNA	CDKN2A	DNMT1	DYRK1A	EMX1	FANCF	RUNX1	SITE3	VEGFA	BLM	BMRP2	CHD2	GARS	PAFAH1B1	PDE6C	PMS2	SPAST		sgRNA	CDKN2A	DNMT1	DYRK1A	EMX1	FANCF	RUNX1	SITE3	VEGFA	BLM	BMRP2	CHD2	GARS	PAFAH1B1	PDE6C	PMS2	SPAST		crRNA	CDKN2A	DNMT1	DYRK1A	EMX1	FANCF	RUNX1	SITE3	VEGFA	BLM	BMRP2	CHD2	GARS	PAFAH1B1
Indel-containing reads	3585	893	1507	3769	480	45135	2095	1409	695	559	9430	336	544	239	3798	1585		Indel-containing reads	1342	563	177	3785	340	21835	4057	2038	3868	1443	13700	2317	736	1165	6849	3192		Indel-containing reads	2302	37	123	115	197	26125	3120	327	406	628	7704	332	458
Total reads	84531	58075	106381	193856	72829	185555	73612	123643	232159	169817	107808	155017	90259	102178	143660	170084		Total reads	29798	31690	17474	134180	56110	85605	105582	108392	301147	235703	155512	166316	219383	117396	180404	202475		Total reads	83984	10143	39434	36092	57652	127427	64879	124917	215125	196929	88449	155914	93487
Frequency	0.0424	0.0153767	0.0141661	0.0194423	0.0066	0.243243	0.0285	0.0113957	0.003	0.0033	0.0875	0.0022	0.006	0.0023	0.0264	0.0093		Frequency	0.0450366	0.0177659	0.0101293	0.0282084	0.0061	0.255067	0.0384	0.0188021	0.0128	0.0061	0.0881	0.0139	0.0034	0.0099	0.038	0.0158		Frequency	0.02741	0.00364784	0.00311914	0.0031863	0.00341705	0.205019	0.0480895	0.00261774	0.0019	0.0032	0.0871	0.0021	0.0049
293FT_eBE-S3_repeat_2																		293FT_hA3A-eBE-Y130F_repeat_2																		293FT_dCpf1-eBE_repeat_2
sgRNA	CDKN2A	DNMT1	DYRK1A	EMX1	FANCF	RUNX1	SITE3	VEGFA	BLM	BMRP2	CHD2	GARS	PAFAH1B1	PDE6C	PMS2	SPAST		sgRNA	CDKN2A	DNMT1	DYRK1A	EMX1	FANCF	RUNX1	SITE3	VEGFA	BLM	BMRP2	CHD2	GARS	PAFAH1B1	PDE6C	PMS2	SPAST		crRNA	CDKN2A	DNMT1	DYRK1A	EMX1	FANCF	RUNX1	SITE3	VEGFA	BLM	BMRP2	CHD2	GARS	PAFAH1B1
Indel-containing reads	1819	574	1465	3485	178	26751	2207	1434	570	533	13320	384	524	162	4524	1213		Indel-containing reads	1808	1719	380	1700	384	1154	4265	3696	3456	1150	14894	3797	1023	1264	8509	929		Indel-containing reads	3345	23	52	67	281	58003	782	690	497	564	13771	533	511
Total reads	43704	35418	102854	176310	41200	117137	84789	106142	198660	153443	147942	167096	94080	59418	157675	120886		Total reads	39625	95397	38798	60141	66244	4370	115659	158299	193794	205389	163754	252516	137241	121416	218791	54640		Total reads	115064	12090	19580	27286	61435	257404	18914	235458	267691	174363	148923	270969	110803
Frequency	0.0416	0.0162064	0.0142435	0.0197663	0.0043	0.228374	0.026	0.0135102	0.0029	0.0035	0.09	0.0023	0.0056	0.0027	0.0287	0.01		Frequency	0.0456278	0.0180194	0.00979432	0.0282669	0.0058	0.264073	0.0369	0.0233482	0.0178	0.0056	0.091	0.015	0.0075	0.0104	0.0389	0.017		Frequency	0.0290708	0.0019024	0.00265577	0.00245547	0.00457394	0.225338	0.041345	0.00293046	0.0019	0.0032	0.0925	0.002	0.0046
293FT_eBE-S3_repeat_3																		293FT_hA3A-eBE-Y130F_repeat_3																		293FT_dCpf1-eBE_repeat_3
sgRNA	CDKN2A	DNMT1	DYRK1A	EMX1	FANCF	RUNX1	SITE3	VEGFA	BLM	BMRP2	CHD2	GARS	PAFAH1B1	PDE6C	PMS2	SPAST		sgRNA	CDKN2A	DNMT1	DYRK1A	EMX1	FANCF	RUNX1	SITE3	VEGFA	BLM	BMRP2	CHD2	GARS	PAFAH1B1	PDE6C	PMS2	SPAST		crRNA	CDKN2A	DNMT1	DYRK1A	EMX1	FANCF	RUNX1	SITE3	VEGFA	BLM	BMRP2	CHD2	GARS	PAFAH1B1
Indel-containing reads	2106	691	576	3899	206	29235	2661	2036	511	737	12927	778	691	223	4083	1360		Indel-containing reads	1447	542	241	1871	147	39235	3003	2173	2451	1183	10979	610	866	692	3128	836		Indel-containing reads	1506	53	58	53	173	22605	1519	158	327	550	10750	300	404
Total reads	58058	45646	68559	187093	47084	130869	101028	136915	199757	166299	151856	319754	99044	91831	152911	139162		Total reads	30174	27299	19747	60871	22674	154900	83438	75995	169989	230346	118469	46191	102369	82578	83948	90912		Total reads	46244	24937	17946	24042	41178	100612	28253	66148	209262	165489	122552	160623	88370
Frequency	0.0363	0.0151382	0.00840152	0.0208399	0.0044	0.223391	0.0263	0.0148705	0.00255811	0.0044	0.0851	0.0024	0.007	0.0024	0.0267	0.0098		Frequency	0.0479552	0.0198542	0.0122044	0.0307371	0.0065	0.253292	0.036	0.028594	0.0144	0.0051	0.0927	0.0132	0.0085	0.0084	0.0373	0.0092		Frequency	0.0325664	0.00212536	0.00323192	0.00220448	0.00420127	0.224675	0.0537642	0.00238858	0.0016	0.0033	0.0877	0.0019	0.0046
U2OS_eBE-S3_repeat_1																		U2OS_hA3A-eBE-Y130F_repeat_1																		U2OS_dCpf1-eBE_repeat_1
sgRNA	CDKN2A	DNMT1	DYRK1A	EMX1	FANCF	RUNX1	SITE3	VEGFA	BLM	BMRP2	CHD2	GARS	PAFAH1B1	PDE6C	PMS2	SPAST		sgRNA	CDKN2A	DNMT1	DYRK1A	EMX1	FANCF	RUNX1	SITE3	VEGFA	BLM	BMRP2	CHD2	GARS	PAFAH1B1	PDE6C	PMS2	SPAST		crRNA	CDKN2A	DNMT1	DYRK1A	EMX1	FANCF	RUNX1	SITE3	VEGFA	BLM	BMRP2	CHD2	GARS	PAFAH1B1
Indel-containing reads	942	348	132	99	186	37263	3120	683	535	694	6675	116	442	233	1493	849		Indel-containing reads	2703	467	111	301	109	35849	2028	4488	1425	736	9825	710	770	346	3300	375		Indel-containing reads	1560	104	19	566	96	24927	4118	80	319	416	5831	185	352
Total reads	37802	39887	46105	21716	80913	189757	44771	157048	257270	268063	105241	57789	83179	104793	69700	118310		Total reads	55530	41427	28526	11806	64974	157286	27441	146514	250753	219383	136257	98669	111321	86809	125280	40218		Total reads	44144	28970	4778	51856	49941	123369	48081	24155	160635	173389	85821	98463	70187
Frequency	0.0249193	0.00872465	0.00286303	0.00455885	0.00229877	0.196372	0.069688	0.00434899	0.0021	0.0026	0.0634	0.002	0.0053	0.0022	0.0214	0.0072		Frequency	0.0486764	0.0112728	0.00389119	0.0254955	0.00167759	0.227922	0.073904	0.0306319	0.0057	0.0034	0.0721	0.0072	0.0069	0.004	0.0263	0.0093		Frequency	0.0353389	0.00358992	0.00397656	0.0109148	0.00192227	0.202052	0.0856471	0.00331194	0.002	0.0024	0.0679	0.0019	0.005
U2OS_eBE-S3_repeat_2																		U2OS_hA3A-eBE-Y130F_repeat_2																		U2OS_dCpf1-eBE_repeat_2
sgRNA	CDKN2A	DNMT1	DYRK1A	EMX1	FANCF	RUNX1	SITE3	VEGFA	BLM	BMRP2	CHD2	GARS	PAFAH1B1	PDE6C	PMS2	SPAST		sgRNA	CDKN2A	DNMT1	DYRK1A	EMX1	FANCF	RUNX1	SITE3	VEGFA	BLM	BMRP2	CHD2	GARS	PAFAH1B1	PDE6C	PMS2	SPAST		crRNA	CDKN2A	DNMT1	DYRK1A	EMX1	FANCF	RUNX1	SITE3	VEGFA	BLM	BMRP2	CHD2	GARS	PAFAH1B1
Indel-containing reads	3229	445	244	406	112	25873	7801	807	453	543	4606	134	413	219	1940	700		Indel-containing reads	1181	305	43	3062	349	19804	7208	4671	673	944	6547	561	862	552	2770	2933		Indel-containing reads	1323	82	33	546	92	24381	6634	282	330	637	5170	133	358
Total reads	90385	37889	26248	50018	53142	123325	102413	132376	227661	201242	61545	64335	82061	94750	84889	132771		Total reads	13460	28980	11282	94060	114119	87837	94549	179276	170743	263839	88120	89852	118950	130584	109808	253082		Total reads	36719	22695	9188	48791	46077	121305	67061	96112	205507	252663	74627	62326	84401
Frequency	0.035725	0.0117448	0.00929595	0.00811708	0.00210756	0.209795	0.076172	0.00609627	0.002	0.0027	0.0748	0.0021	0.005	0.0023	0.0229	0.0053		Frequency	0.0877415	0.0105245	0.00381138	0.0325537	0.00305821	0.225463	0.0762356	0.0260548	0.0039	0.0036	0.0743	0.0062	0.0072	0.0042	0.0252	0.0116		Frequency	0.0360304	0.00361313	0.00359164	0.0111906	0.00199666	0.200989	0.0989249	0.00293408	0.0016	0.0025	0.0693	0.0021	0.0042
U2OS_eBE-S3_repeat_3																		U2OS_hA3A-eBE-Y130F_repeat_3																		U2OS_dCpf1-eBE_repeat_3
sgRNA	CDKN2A	DNMT1	DYRK1A	EMX1	FANCF	RUNX1	SITE3	VEGFA	BLM	BMRP2	CHD2	GARS	PAFAH1B1	PDE6C	PMS2	SPAST		sgRNA	CDKN2A	DNMT1	DYRK1A	EMX1	FANCF	RUNX1	SITE3	VEGFA	BLM	BMRP2	CHD2	GARS	PAFAH1B1	PDE6C	PMS2	SPAST		crRNA	CDKN2A	DNMT1	DYRK1A	EMX1	FANCF	RUNX1	SITE3	VEGFA	BLM	BMRP2	CHD2	GARS	PAFAH1B1
Indel-containing reads	1333	233	164	324	122	33990	2807	560	442	535	7956	154	300	198	5057	976		Indel-containing reads	1224	306	139	633	407	33518	13387	3243	1622	467	7444	2086	733	706	2943	1925		Indel-containing reads	626	226	575	372	93	10411	3664	413	484	230	8176	99	435
Total reads	36948	47667	40271	41109	45548	173816	36250	116944	202100	209719	119239	75353	62670	95463	223725	134786		Total reads	19084	48228	33876	20237	127030	142734	172077	139405	180142	176948	90098	217956	115677	145526	112225	143125		Total reads	17637	51527	56942	39869	45117	54286	38194	105155	299060	82487	119760	51309	95709
Frequency	0.0360777	0.00488808	0.00407241	0.00788149	0.00267849	0.195552	0.0774345	0.00478862	0.0022	0.0026	0.0667	0.002	0.0048	0.0021	0.0226	0.0072		Frequency	0.0641375	0.00634486	0.0041032	0.0312793	0.00320397	0.234828	0.0777966	0.0232632	0.009	0.0026	0.0826	0.0096	0.0063	0.0049	0.0262	0.0134		Frequency	0.0354936	0.00438605	0.010098	0.00933056	0.00206131	0.191781	0.0959313	0.00392754	0.0016	0.0028	0.0683	0.0019	0.0045
[truncated: 20 more columns]
