# Supplementary material for: Comparison of cytosine base editors and development of the BEable-GPS database for targeting pathogenic SNVs
Source: Genome Biol. 2019 Oct 23;20:218. doi: 10.1186/s13059-019-1839-4 (PMC6806563; doi:10.1186/s13059-019-1839-4)
Supplement: Supplementary file 6 — Additional file 6: Table S7. Calculation of base substitutions of base editing results in Additional file 1: Figure S5–S8. [file 13059_2019_1839_MOESM6_ESM.xlsx]

## Sheet: CDKN2A_293FT
Table S7. Calculation of base substitutions of base editing results in Supplementary Figures 5-8.
293FT_eBE-S3_repeat_1																									293FT_hA3A-eBE-Y130F_repeat_1
Position in sgRNA	1	2	3	4	5	6	7	8	9	10	11	12	13	14	15	16	17	18	19	20	PAM-1	PAM-2	PAM-3		Position in sgRNA	1	2	3	4	5	6	7	8	9	10	11	12	13	14	15	16	17	18	19	20	PAM-1	PAM-2	PAM-3
Reference base	A	A	T	C	C	C	C	A	C	A	T	G	T	C	A	T	G	G	A	A	G	G	G		Reference base	A	A	T	C	C	C	C	A	C	A	T	G	T	C	A	T	G	G	A	A	G	G	G
Read A	7889	7850	13	62	34	61	20	7845	13	7751	16	8	15	17	7926	10	5	2	7935	7952	3	5	2		Read A	7482	7524	13	83	21	30	42	7899	29	7852	8	2	19	18	7943	14	5	3	7958	7939	5	4	4
Read C	6	18	0	5264	5387	5360	5494	28	7685	14	1	19	3	7519	19	5	13	9	9	11	2	8	6		Read C	2	8	1	3377	3669	3532	3445	13	6528	9	1	12	3	7804	17	1	9	15	8	8	4	12	12
Read G	0	3	1	15	6	29	13	0	14	3	6	7857	36	16	1	8	7940	7938	8	3	7960	7919	7956		Read G	0	2	0	22	22	36	27	1	36	3	8	7908	30	9	0	11	7945	7943	7	4	7954	7918	7941
Read T	20	16	7849	2385	2428	2428	2332	15	186	10	7877	16	7856	391	22	7947	6	18	24	24	14	33	26		Read T	21	12	7581	3986	3831	4023	4247	16	1333	15	7910	15	7894	138	18	7953	18	19	14	32	15	26	30
Total reads	7915	7887	7863	7726	7855	7878	7859	7888	7898	7778	7901	7901	7911	7944	7968	7970	7964	7967	7976	7990	7979	7966	7990		Total reads	7505	7546	7595	7468	7543	7622	7761	7929	7926	7879	7929	7937	7946	7970	7978	7979	7978	7980	7987	7984	7978	7962	7988
Frequency A	0.996715	0.995309	0.00165331	0.00802485	0.00432845	0.00774308	0.00254485	0.994549	0.00164599	0.996529	0.00202506	0.00101253	0.00189609	0.00213998	0.994729	0.00125471	0.000627825	0.000251036	0.99486	0.995244	0.000375987	0.000627668	0.000250313		Frequency A	0.996935	0.997085	0.00171165	0.0111141	0.00278404	0.00393597	0.00541167	0.996216	0.00365884	0.996573	0.00100895	0.000251984	0.00239114	0.00225847	0.995613	0.00175461	0.000626723	0.00037594	0.996369	0.994364	0.000626723	0.000502386	0.000500751
Frequency C	0.000758054	0.00228224	0	0.681336	0.685805	0.680376	0.699071	0.0035497	0.973031	0.00179995	0.000126566	0.00240476	0.000379219	0.946501	0.00238454	0.000627353	0.00163235	0.00112966	0.00112839	0.00137672	0.000250658	0.00100427	0.000750939		Frequency C	0.000266489	0.00106016	0.000131666	0.452196	0.486411	0.463395	0.443886	0.00163955	0.823618	0.00114228	0.000126119	0.00151191	0.000377548	0.979172	0.00213086	0.000125329	0.0011281	0.0018797	0.00100163	0.001002	0.000501379	0.00150716	0.00150225
Frequency G	0	0.000380373	0.000127178	0.0019415	0.000763845	0.00368114	0.00165415	0	0.0017726	0.000385703	0.000759398	0.994431	0.00455063	0.0020141	0.000125502	0.00100376	0.996986	0.99636	0.00100301	0.000375469	0.997619	0.9941	0.995745		Frequency G	0	0.000265041	0	0.0029459	0.00291661	0.00472317	0.00347893	0.000126119	0.00454201	0.000380759	0.00100895	0.996346	0.00377548	0.00112923	0	0.00137862	0.995864	0.995363	0.000876424	0.000501002	0.996992	0.994474	0.994116
Frequency T	0.00252685	0.00202865	0.99822	0.308698	0.309102	0.3082	0.29673	0.00190162	0.0235503	0.00128568	0.996962	0.00202506	0.993048	0.0492195	0.00276104	0.997114	0.00075339	0.00225932	0.00300903	0.00300375	0.00175461	0.00414261	0.00325407		Frequency T	0.00279813	0.00159025	0.998157	0.533744	0.507888	0.527814	0.547223	0.00201791	0.168181	0.00190379	0.997604	0.00188988	0.993456	0.0173149	0.0022562	0.996741	0.0022562	0.00238095	0.00175285	0.00400802	0.00188017	0.00326551	0.00375563
293FT_eBE-S3_repeat_2																									293FT_hA3A-eBE-Y130F_repeat_2
Position in sgRNA	1	2	3	4	5	6	7	8	9	10	11	12	13	14	15	16	17	18	19	20	PAM-1	PAM-2	PAM-3		Position in sgRNA	1	2	3	4	5	6	7	8	9	10	11	12	13	14	15	16	17	18	19	20	PAM-1	PAM-2	PAM-3
Reference base	A	A	T	C	C	C	C	A	C	A	T	G	T	C	A	T	G	G	A	A	G	G	G		Reference base	A	A	T	C	C	C	C	A	C	A	T	G	T	C	A	T	G	G	A	A	G	G	G
Read A	7944	7879	12	52	50	28	33	7869	12	7798	15	3	14	17	7914	10	6	10	7932	7929	1	0	2		Read A	7922	7902	12	95	18	82	87	7857	37	7856	9	2	36	18	7918	9	5	1	7953	7943	5	8	2
Read C	6	21	2	5844	5925	5953	6030	17	7757	13	2	14	1	7577	11	2	5	8	13	7	2	8	2		Read C	2	9	1	3360	3753	3582	3464	9	6475	4	1	9	3	7802	16	3	13	7	7	11	4	6	3
Read G	0	2	3	5	14	23	14	3	14	0	5	7878	34	15	1	8	7913	7911	5	3	7955	7917	7950		Read G	3	0	3	8	8	20	19	2	40	2	4	7913	22	14	2	8	7920	7964	1	4	7957	7937	7966
Read T	21	16	7882	1880	1898	1894	1810	32	139	27	7898	20	7878	322	27	7929	16	23	18	33	12	34	18		Read T	16	14	7900	4250	4054	4219	4315	31	1357	12	7919	8	7873	145	20	7963	18	11	19	29	11	23	17
Total reads	7971	7918	7899	7781	7887	7899	7887	7921	7922	7838	7920	7915	7927	7931	7953	7950	7940	7952	7968	7972	7970	7959	7972		Total reads	7943	7925	7918	7714	7833	7903	7885	7899	7909	7875	7933	7932	7934	7979	7956	7983	7958	7984	7980	7987	7977	7974	7988
Frequency A	0.996613	0.995075	0.00151918	0.00668295	0.00633955	0.00354475	0.0041841	0.993435	0.00151477	0.994897	0.00189394	0.000379027	0.00176612	0.00214349	0.995096	0.00125786	0.000755668	0.00125755	0.995482	0.994606	0.000125471	0	0.000250878		Frequency A	0.997356	0.997098	0.00151553	0.0123153	0.00229797	0.0103758	0.0110336	0.994683	0.00467821	0.997587	0.0011345	0.000252143	0.00453743	0.00225592	0.995224	0.0011274	0.000628299	0.000125251	0.996617	0.994491	0.000626802	0.00100326	0.000250376
Frequency C	0.000752729	0.00265218	0.000253197	0.75106	0.751236	0.75364	0.764549	0.00214619	0.979172	0.00165859	0.000252525	0.00176879	0.000126151	0.955365	0.00138313	0.000251572	0.000629723	0.00100604	0.00163153	0.000878073	0.000250941	0.00100515	0.000250878		Frequency C	0.000251794	0.00113565	0.000126295	0.435572	0.479127	0.453246	0.439315	0.00113938	0.818688	0.000507937	0.000126056	0.00113464	0.000378119	0.977817	0.00201106	0.000375799	0.00163358	0.000876754	0.000877193	0.00137724	0.000501442	0.000752445	0.000375563
Frequency G	0	0.000252589	0.000379795	0.000642591	0.00177507	0.00291176	0.00177507	0.00037874	0.00176723	0	0.000631313	0.995325	0.00428914	0.00189131	0.000125739	0.00100629	0.996599	0.994844	0.00062751	0.000376317	0.998118	0.994723	0.99724		Frequency G	0.000377691	0	0.000378884	0.00103708	0.00102132	0.00253068	0.00240964	0.000253197	0.00505753	0.000253968	0.000504223	0.997605	0.00277288	0.00175461	0.000251383	0.00100213	0.995225	0.997495	0.000125313	0.000500814	0.997493	0.99536	0.997246
Frequency T	0.00263455	0.00202071	0.997848	0.241614	0.240649	0.239777	0.229492	0.00403989	0.0175461	0.00344476	0.997222	0.00252685	0.993819	0.0406002	0.00339495	0.997358	0.00201511	0.00289235	0.00225904	0.00413949	0.00150565	0.00427189	0.0022579		Frequency T	0.00201435	0.00176656	0.997727	0.550946	0.517554	0.533848	0.547242	0.00392455	0.171577	0.00152381	0.998235	0.00100857	0.992312	0.0181727	0.00251383	0.997495	0.00226187	0.00137776	0.00238095	0.0036309	0.00137896	0.00288437	0.00212819
293FT_eBE-S3_repeat_3																									293FT_hA3A-eBE-Y130F_repeat_3
Position in sgRNA	1	2	3	4	5	6	7	8	9	10	11	12	13	14	15	16	17	18	19	20	PAM-1	PAM-2	PAM-3		Position in sgRNA	1	2	3	4	5	6	7	8	9	10	11	12	13	14	15	16	17	18	19	20	PAM-1	PAM-2	PAM-3
Reference base	A	A	T	C	C	C	C	A	C	A	T	G	T	C	A	T	G	G	A	A	G	G	G		Reference base	A	A	T	C	C	C	C	A	C	A	T	G	T	C	A	T	G	G	A	A	G	G	G
Read A	7928	7888	16	50	46	37	33	7839	13	7792	12	6	12	16	7924	13	5	5	7952	7931	3	4	1		Read A	7519	7575	10	57	39	50	72	7856	32	7829	14	2	12	23	7962	5	10	2	7952	7942	4	6	10
Read C	4	11	0	5802	5909	5889	5962	22	7738	16	0	14	2	7627	6	1	4	5	7	18	4	7	7		Read C	2	11	3	3829	4036	3886	3793	18	6658	15	1	9	2	7822	11	0	4	6	3	12	5	8	14
Read G	1	1	2	19	4	24	11	2	18	1	2	7854	22	17	1	9	7932	7947	2	1	7947	7921	7964		Read G	1	3	2	17	9	40	47	0	17	0	8	7911	20	12	0	14	7951	7959	13	0	7955	7923	7939
Read T	22	10	7896	1886	1907	1937	1864	22	110	17	7883	20	7860	273	25	7935	17	17	13	31	13	23	13		Read T	16	12	7653	3615	3527	3714	3924	29	1204	18	7901	16	7903	100	9	7964	13	14	14	30	15	30	21
Total reads	7956	7910	7914	7757	7866	7887	7870	7885	7879	7826	7897	7894	7896	7933	7957	7958	7959	7974	7974	7981	7968	7955	7985		Total reads	7538	7601	7668	7518	7611	7690	7837	7903	7911	7862	7924	7938	7938	7957	7982	7983	7978	7981	7982	7984	7979	7967	7984
Frequency A	0.996481	0.997219	0.00202173	0.00644579	0.00584795	0.00469126	0.00419314	0.994166	0.00164996	0.995656	0.00151956	0.000760071	0.00151976	0.00201689	0.995853	0.00163358	0.00062822	0.000627038	0.997241	0.993735	0.000376506	0.000502828	0.000125235		Frequency A	0.997479	0.996579	0.00130412	0.0075818	0.00512416	0.00650195	0.00918719	0.994053	0.004045	0.995803	0.00176678	0.000251953	0.00151172	0.00289054	0.997494	0.000626331	0.00125345	0.000250595	0.996242	0.994739	0.000501316	0.000753107	0.00125251
Frequency C	0.000502765	0.00139064	0	0.74797	0.751208	0.746672	0.75756	0.00279011	0.982104	0.00204447	0	0.0017735	0.000253293	0.961427	0.000754053	0.00012566	0.000502576	0.000627038	0.000877853	0.00225536	0.000502008	0.00087995	0.000876644		Frequency C	0.000265322	0.00144718	0.000391236	0.509311	0.530285	0.505332	0.483986	0.00227762	0.841613	0.00190791	0.000126199	0.00113379	0.000251953	0.983034	0.0013781	0	0.000501379	0.000751785	0.000375846	0.00150301	0.000626645	0.00100414	0.00175351
Frequency G	0.000125691	0.000126422	0.000252717	0.0024494	0.000508518	0.00304298	0.00139771	0.000253646	0.00228455	0.000127779	0.000253261	0.994933	0.00278622	0.00214295	0.000125676	0.00113094	0.996608	0.996614	0.000250815	0.000125298	0.997364	0.995726	0.99737		Frequency G	0.000132661	0.000394685	0.000260824	0.00226124	0.0011825	0.00520156	0.00599719	0	0.00214891	0	0.00100959	0.996599	0.00251953	0.00150811	0	0.00175373	0.996616	0.997243	0.00162866	0	0.996992	0.994477	0.994364
Frequency T	0.00276521	0.00126422	0.997726	0.243135	0.242436	0.245594	0.236849	0.00279011	0.0139612	0.00217225	0.998227	0.00253357	0.995441	0.0344132	0.00314189	0.99711	0.00213595	0.00213193	0.0016303	0.00388423	0.00163153	0.00289126	0.00162805		Frequency T	0.00212258	0.00157874	0.998044	0.480846	0.463408	0.482965	0.500702	0.00366949	0.152193	0.00228949	0.997097	0.00201562	0.995591	0.0125676	0.00112754	0.99762	0.00162948	0.00175417	0.00175395	0.00375752	0.00187993	0.00376553	0.00263026
[truncated: 56 more columns]

## Sheet: CDKN2A_U2OS
U2OS_eBE-S3_repeat_1																									U2OS_hA3A-eBE-Y130F_repeat_1
Position in sgRNA	1	2	3	4	5	6	7	8	9	10	11	12	13	14	15	16	17	18	19	20	PAM-1	PAM-2	PAM-3		Position in sgRNA	1	2	3	4	5	6	7	8	9	10	11	12	13	14	15	16	17	18	19	20	PAM-1	PAM-2	PAM-3
Reference base	A	A	T	C	C	C	C	A	C	A	T	G	T	C	A	T	G	G	A	A	G	G	G		Reference base	A	A	T	C	C	C	C	A	C	A	T	G	T	C	A	T	G	G	A	A	G	G	G
Read A	7966	7959	12	28	23	35	5	7937	12	7933	12	10	10	11	7967	7	19	29	7969	7967	0	5	21		Read A	7950	7924	15	117	26	15	151	7946	81	7911	22	4	9	64	7949	10	3	1	7955	7933	4	3	4
Read C	5	16	0	5987	6253	6384	6424	24	7835	14	2	12	2	7835	10	0	10	5	8	10	2	3	7		Read C	2	14	0	2671	3947	3846	3524	11	6467	8	1	15	3	7771	7	0	15	8	5	14	6	8	6
Read G	2	3	2	26	12	18	9	3	8	2	11	7948	17	4	0	15	7952	7943	4	2	7984	7970	7947		Read G	2	0	0	1	109	9	12	3	137	0	4	7953	27	16	2	14	7947	7951	2	1	7951	7932	7950
Read T	12	7	7968	1912	1687	1535	1530	11	120	16	7949	5	7947	134	13	7969	11	13	11	12	7	16	16		Read T	23	21	7957	4884	3818	4091	4270	22	1297	20	7959	14	7943	129	32	7960	20	26	15	35	19	35	20
Total reads	7985	7985	7982	7953	7975	7972	7968	7975	7975	7965	7974	7975	7976	7985	7991	7991	7992	7991	7993	7991	7993	7994	7992		Total reads	7978	7960	7972	7673	7901	7961	7957	7983	7982	7939	7986	7987	7982	7980	7990	7984	7985	7987	7977	7984	7980	7979	7981
Frequency A	0.997621	0.996744	0.00150338	0.00352068	0.00288401	0.00439037	0.00062751	0.995235	0.0015047	0.995982	0.00150489	0.00125392	0.00125376	0.00137758	0.996997	0.000875985	0.00237738	0.00362908	0.996997	0.996997	0	0.000625469	0.00262763		Frequency A	0.99649	0.995477	0.00188159	0.0152483	0.00329072	0.00188419	0.018977	0.995365	0.0101478	0.996473	0.00275482	0.000500814	0.00112754	0.00802005	0.994869	0.00125251	0.000375704	0.000125203	0.997242	0.993612	0.000501253	0.000375987	0.00050119
Frequency C	0.000626174	0.00200376	0	0.752798	0.784075	0.800803	0.806225	0.0030094	0.982445	0.00175769	0.000250815	0.0015047	0.000250752	0.981215	0.00125141	0	0.00125125	0.000625704	0.00100088	0.00125141	0.000250219	0.000375281	0.000875876		Frequency C	0.000250689	0.00175879	0	0.348104	0.499557	0.483105	0.44288	0.00137793	0.810198	0.00100768	0.000125219	0.00187805	0.000375846	0.97381	0.000876095	0	0.00187852	0.00100163	0.000626802	0.00175351	0.00075188	0.00100263	0.000751785
Frequency G	0.00025047	0.000375704	0.000250564	0.00326921	0.0015047	0.0022579	0.00112952	0.000376176	0.00100313	0.000251099	0.00137948	0.996614	0.00213139	0.000500939	0	0.00187711	0.994995	0.993993	0.000500438	0.000250282	0.998874	0.996998	0.994369		Frequency G	0.000250689	0	0	0.000130327	0.0137957	0.00113051	0.00150811	0.000375799	0.0171636	0	0.000500877	0.995743	0.00338261	0.00200501	0.000250313	0.00175351	0.995241	0.995493	0.000250721	0.000125251	0.996366	0.99411	0.996116
Frequency T	0.00150282	0.000876644	0.998246	0.240412	0.211536	0.192549	0.192018	0.00137931	0.015047	0.00200879	0.996865	0.000626959	0.996364	0.0167815	0.00162683	0.997247	0.00137638	0.00162683	0.0013762	0.00150169	0.000875766	0.0020015	0.002002		Frequency T	0.00288293	0.00263819	0.998118	0.636518	0.48323	0.51388	0.536634	0.00275586	0.162491	0.00251921	0.996619	0.00175285	0.995114	0.0161654	0.00400501	0.996994	0.0025047	0.00325529	0.00188041	0.00438377	0.00238095	0.00438651	0.00250595
U2OS_eBE-S3_repeat_2																									U2OS_hA3A-eBE-Y130F_repeat_2
Position in sgRNA	1	2	3	4	5	6	7	8	9	10	11	12	13	14	15	16	17	18	19	20	PAM-1	PAM-2	PAM-3		Position in sgRNA	1	2	3	4	5	6	7	8	9	10	11	12	13	14	15	16	17	18	19	20	PAM-1	PAM-2	PAM-3
Reference base	A	A	T	C	C	C	C	A	C	A	T	G	T	C	A	T	G	G	A	A	G	G	G		Reference base	A	A	T	C	C	C	C	A	C	A	T	G	T	C	A	T	G	G	A	A	G	G	G
Read A	7960	7945	21	80	63	20	19	7909	27	7934	16	11	8	14	7960	7	49	87	7969	7950	11	10	42		Read A	1798	1734	3	23	2	22	15	1965	2	2391	27	27	6	3	2496	1	2	1	2748	2792	0	0	0
Read C	1	19	2	5536	6402	7033	7129	55	7758	13	0	15	0	7615	6	0	10	4	5	6	7	5	7		Read C	1	1	0	701	758	779	803	5	1732	1	0	1	1	2380	1	0	2	1	2	3	1	1	0
Read G	2	0	1	52	3	3	3	0	6	2	6	7935	14	9	1	16	7908	7853	4	4	7951	7958	7920		Read G	1	0	0	0	1	1	2	1	3	0	1	2397	5	5	0	2	2600	2638	8	0	2858	2837	2872
Read T	13	9	7950	2253	1496	913	820	3	182	2	7954	8	7950	338	7	7954	12	33	5	18	12	12	13		Read T	2	3	1659	796	813	766	753	3	203	6	2386	3	2428	55	9	2551	5	11	5	8	5	11	3
Total reads	7976	7973	7974	7921	7964	7969	7971	7967	7974	7951	7976	7969	7972	7976	7975	7977	7979	7977	7984	7978	7981	7985	7982		Total reads	1802	1738	1662	1520	1574	1568	1573	1974	1940	2399	2414	2428	2440	2443	2506	2554	2609	2651	2763	2803	2864	2849	2875
Frequency A	0.997994	0.996488	0.00263356	0.0100997	0.0079106	0.00250973	0.00238364	0.99272	0.003386	0.997862	0.00200602	0.00138035	0.00100351	0.00175527	0.998119	0.000877523	0.00614112	0.0109064	0.998121	0.99649	0.00137827	0.00125235	0.00526184		Frequency A	0.99778	0.997699	0.00180505	0.0151316	0.00127065	0.0140306	0.00953592	0.995441	0.00103093	0.996665	0.0111848	0.0111203	0.00245902	0.001228	0.99601	0.000391543	0.000766577	0.000377216	0.994571	0.996076	0	0	0
Frequency C	0.000125376	0.00238304	0.000250815	0.698902	0.803867	0.882545	0.894367	0.00690348	0.972912	0.00163501	0	0.00188229	0	0.954739	0.000752351	0	0.00125329	0.000501442	0.000626253	0.000752068	0.000877083	0.000626174	0.000876973		Frequency C	0.000554939	0.000575374	0	0.461184	0.481576	0.496811	0.51049	0.00253293	0.892784	0.00041684	0	0.000411862	0.000409836	0.974212	0.000399042	0	0.000766577	0.000377216	0.000723851	0.00107028	0.000349162	0.000351	0
Frequency G	0.000250752	0	0.000125408	0.00656483	0.000376695	0.000376459	0.000376364	0	0.000752445	0.000251541	0.000752257	0.995733	0.00175615	0.00112839	0.000125392	0.00200577	0.991102	0.984455	0.000501002	0.000501379	0.996241	0.996619	0.992233		Frequency G	0.000554939	0	0	0	0.000635324	0.000637755	0.00127146	0.000506586	0.00154639	0	0.00041425	0.987232	0.00204918	0.00204666	0	0.000783085	0.99655	0.995096	0.0028954	0	0.997905	0.995788	0.998957
Frequency T	0.00162989	0.00112881	0.99699	0.284434	0.187845	0.114569	0.102873	0.000376553	0.0228242	0.000251541	0.997242	0.00100389	0.99724	0.0423771	0.000877743	0.997117	0.00150395	0.00413689	0.000626253	0.0022562	0.00150357	0.00150282	0.00162866		Frequency T	0.00110988	0.00172612	0.998195	0.523684	0.516518	0.48852	0.478703	0.00151976	0.104639	0.00250104	0.988401	0.00123558	0.995082	0.0225133	0.00359138	0.998825	0.00191644	0.00414938	0.00180963	0.00285408	0.00174581	0.003861	0.00104348
U2OS_eBE-S3_repeat_3																									U2OS_hA3A-eBE-Y130F_repeat_3
Position in sgRNA	1	2	3	4	5	6	7	8	9	10	11	12	13	14	15	16	17	18	19	20	PAM-1	PAM-2	PAM-3		Position in sgRNA	1	2	3	4	5	6	7	8	9	10	11	12	13	14	15	16	17	18	19	20	PAM-1	PAM-2	PAM-3
Reference base	A	A	T	C	C	C	C	A	C	A	T	G	T	C	A	T	G	G	A	A	G	G	G		Reference base	A	A	T	C	C	C	C	A	C	A	T	G	T	C	A	T	G	G	A	A	G	G	G
Read A	7975	7959	15	60	44	15	21	7928	22	7956	7	5	10	16	7961	9	31	35	7969	7961	4	1	23		Read A	6559	6360	10	91	9	11	594	6464	6	6988	9	2	16	18	7646	10	2	7	7960	7959	2	3	1
Read C	4	23	1	6244	6893	7217	7271	39	7823	13	2	5	3	7748	11	2	9	4	4	12	3	7	8		Read C	2	5	0	2351	2628	1483	1480	8	5859	6	1	13	0	7270	8	1	7	9	6	6	4	13	7
Read G	0	2	2	28	7	15	10	7	19	2	11	7967	38	18	0	14	7943	7936	3	3	7971	7969	7950		Read G	1	0	1	2	3	343	39	2	18	1	5	7106	8	13	0	7	7896	7893	1	1	7954	7922	7963
Read T	12	5	7967	1628	1044	739	684	16	124	13	7968	13	7935	207	16	7963	7	15	15	15	11	14	12		Read T	15	15	6258	3180	2869	3662	3453	11	708	18	7057	13	7155	34	20	7840	20	27	22	29	13	39	16
Total reads	7992	7990	7986	7961	7988	7987	7987	7991	7989	7985	7989	7991	7986	7990	7989	7989	7991	7991	7992	7992	7990	7992	7993		Total reads	6578	6380	6269	5624	5509	5499	5566	6485	6591	7013	7072	7135	7179	7335	7674	7859	7926	7936	7989	7995	7973	7977	7988
Frequency A	0.997873	0.99612	0.00187829	0.00753674	0.00550826	0.00187805	0.00262927	0.992116	0.00275379	0.996368	0.000876205	0.000625704	0.00125219	0.0020025	0.996495	0.00112655	0.00387936	0.00437993	0.997122	0.996121	0.000500626	0.000125125	0.00287752		Frequency A	0.997112	0.996865	0.00159515	0.0161807	0.00163369	0.00200036	0.106719	0.996762	0.000910332	0.996435	0.00127262	0.000280308	0.00222872	0.00245399	0.996351	0.00127243	0.000252334	0.000882056	0.99637	0.995497	0.000250847	0.000376081	0.000125188
Frequency C	0.000500501	0.0028786	0.000125219	0.784324	0.862919	0.903593	0.910354	0.00488049	0.979221	0.00162805	0.000250344	0.000625704	0.000375657	0.969712	0.00137689	0.000250344	0.00112627	0.000500563	0.000500501	0.0015015	0.000375469	0.000875876	0.00100088		Frequency C	0.000304044	0.000783699	0	0.41803	0.477038	0.269685	0.2659	0.00123362	0.888939	0.000855554	0.000141403	0.001822	0	0.991138	0.00104248	0.000127243	0.000883169	0.00113407	0.000751033	0.000750469	0.000501693	0.00162969	0.000876314
Frequency G	0	0.000250313	0.000250438	0.00351715	0.000876314	0.00187805	0.00125203	0.000875985	0.00237827	0.00025047	0.00137689	0.996997	0.00475833	0.00225282	0	0.00175241	0.993993	0.993117	0.000375375	0.000375375	0.997622	0.997122	0.99462		Frequency G	0.000152022	0	0.000159515	0.000355619	0.000544563	0.062375	0.00700683	0.000308404	0.002731	0.000142592	0.000707014	0.995936	0.00111436	0.00177232	0	0.000890699	0.996215	0.994582	0.000125172	0.000125078	0.997617	0.993105	0.99687
Frequency T	0.0015015	0.000625782	0.997621	0.204497	0.130696	0.0925254	0.0856392	0.00200225	0.0155213	0.00162805	0.997371	0.00162683	0.993614	0.0259074	0.00200275	0.996746	0.000875985	0.00187711	0.00187688	0.00187688	0.00137672	0.00175175	0.00150131		Frequency T	0.00228033	0.0023511	0.998245	0.565434	0.520784	0.665939	0.620374	0.00169622	0.107419	0.00256666	0.997879	0.001822	0.996657	0.00463531	0.0026062	0.997582	0.00252334	0.00340222	0.00275379	0.00362727	0.0016305	0.00488906	0.002003
[truncated: 56 more columns]

## Sheet: DNMT1_293FT
293FT_eBE-S3_repeat_1																									293FT_hA3A-eBE-Y130F_repeat_1
Position in sgRNA	1	2	3	4	5	6	7	8	9	10	11	12	13	14	15	16	17	18	19	20	PAM-1	PAM-2	PAM-3		Position in sgRNA	1	2	3	4	5	6	7	8	9	10	11	12	13	14	15	16	17	18	19	20	PAM-1	PAM-2	PAM-3
Reference base	C	C	C	T	T	C	A	G	C	T	A	A	A	A	T	A	A	A	G	G	A	G	G		Reference base	C	C	C	T	T	C	A	G	C	T	A	A	A	A	T	A	A	A	G	G	A	G	G
Read A	27	16	7	2	2	56	6040	2	15	16	7275	7718	7935	7946	7	7968	7956	7959	59	1	7981	3	2		Read A	18	14	10	1	6	83	4967	3	11	6	4895	5052	5080	5033	6	5187	5359	5536	43	0	5921	0	0
Read C	4543	4431	4577	0	0	3500	3	2	6852	2	0	0	2	9	1	1	19	19	8	3	3	3	5		Read C	5247	5225	4975	0	0	1144	2	2	4974	1	0	0	0	5	0	0	7	6	5	5	3	4	3
Read G	5	6	6	3	1	19	2	6479	6	3	3	0	1	0	1	0	1	3	7912	7975	1	7968	7973		Read G	19	13	3	4	0	21	0	5045	0	1	1	0	1	0	1	0	0	5	5621	5785	3	6159	6282
Read T	95	7	50	4700	5032	1843	11	16	9	7091	23	26	34	21	7979	28	23	16	18	17	9	18	18		Read T	233	26	283	5086	4729	3493	8	9	113	5032	7	12	14	14	4835	18	21	12	7	7	3	7	10
Total reads	4670	4461	4640	4705	5035	5418	6056	6499	6882	7112	7301	7744	7972	7976	7988	7997	7999	7997	7997	7996	7994	7992	7998		Total reads	5517	5278	5272	5091	4736	4741	4977	5059	5098	5041	4903	5065	5095	5053	4842	5205	5387	5559	5677	5797	5930	6170	6295
Frequency A	0.00578158	0.00358664	0.00150862	0.00042508	0.000397219	0.0103359	0.997358	0.00030774	0.0021796	0.00224972	0.996439	0.996643	0.995359	0.996239	0.000876314	0.996374	0.994624	0.995248	0.00737777	0.000125063	0.998374	0.000375375	0.000250063		Frequency A	0.00326264	0.00265252	0.00189681	0.000196425	0.00126689	0.0175069	0.997991	0.000593003	0.00215771	0.00119024	0.998368	0.997433	0.997056	0.996042	0.00123916	0.996542	0.994802	0.995863	0.00757442	0	0.998482	0	0
Frequency C	0.972805	0.993275	0.986422	0	0	0.645995	0.000495376	0.00030774	0.995641	0.000281215	0	0	0.000250878	0.00112839	0.000125188	0.000125047	0.0023753	0.00237589	0.00100038	0.000375188	0.000375281	0.000375375	0.000625156		Frequency C	0.95106	0.989958	0.943665	0	0	0.241299	0.000401849	0.000395335	0.975677	0.000198373	0	0	0	0.000989511	0	0	0.00129942	0.00107933	0.000880747	0.000862515	0.000505902	0.000648298	0.000476569
Frequency G	0.00107066	0.00134499	0.0012931	0.00063762	0.00019861	0.00350683	0.000330251	0.996923	0.00087184	0.000421822	0.000410903	0	0.000125439	0	0.000125188	0	0.000125016	0.000375141	0.989371	0.997374	0.000125094	0.996997	0.996874		Frequency G	0.0034439	0.00246305	0.000569044	0.0007857	0	0.00442945	0	0.997233	0	0.000198373	0.000203957	0	0.000196271	0	0.000206526	0	0	0.000899442	0.990136	0.99793	0.000505902	0.998217	0.997935
Frequency T	0.0203426	0.00156915	0.0107759	0.998937	0.999404	0.340162	0.00181638	0.00246192	0.00130776	0.997047	0.00315025	0.00335744	0.00426493	0.0026329	0.998873	0.00350131	0.00287536	0.00200075	0.00225084	0.00212606	0.00112584	0.00225225	0.00225056		Frequency T	0.0422331	0.00492611	0.0536798	0.999018	0.998522	0.736764	0.00160739	0.00177901	0.0221656	0.998215	0.0014277	0.0023692	0.00274779	0.00277063	0.998554	0.00345821	0.00389827	0.00215866	0.00123305	0.00120752	0.000505902	0.00113452	0.00158856
293FT_eBE-S3_repeat_2																									293FT_hA3A-eBE-Y130F_repeat_2
Position in sgRNA	1	2	3	4	5	6	7	8	9	10	11	12	13	14	15	16	17	18	19	20	PAM-1	PAM-2	PAM-3		Position in sgRNA	1	2	3	4	5	6	7	8	9	10	11	12	13	14	15	16	17	18	19	20	PAM-1	PAM-2	PAM-3
Reference base	C	C	C	T	T	C	A	G	C	T	A	A	A	A	T	A	A	A	G	G	A	G	G		Reference base	C	C	C	T	T	C	A	G	C	T	A	A	A	A	T	A	A	A	G	G	A	G	G
Read A	28	21	11	6	8	44	5378	2	10	8	5357	5500	5512	5551	4	5806	5995	6204	33	1	6669	6	2		Read A	20	13	11	9	4	101	7961	1	21	14	7937	7946	7929	7936	11	7953	7949	7947	3	1	7988	3	0
Read C	5440	5426	5338	1	0	3262	2	0	5623	1	0	1	3	5	1	1	7	11	5	5	5	1	3		Read C	4304	4784	5645	0	2	2848	4	2	7856	0	0	3	6	8	0	2	15	16	3	5	2	2	3
Read G	4	7	6	1	1	20	1	5551	7	0	0	1	1	0	2	1	0	2	6310	6502	3	6887	7045		Read G	7	9	4	0	2	57	1	7958	9	2	2	0	1	1	1	0	0	3	7971	7965	2	7960	6282
Read T	216	17	122	5271	5099	1800	11	11	0	5540	7	20	16	12	5476	12	19	14	15	17	8	22	13		Read T	92	26	226	6420	7012	4552	15	23	99	7953	17	15	30	16	7968	18	28	26	19	22	4	20	10
Total reads	5689	5471	5477	5279	5108	5126	5393	5564	5640	5549	5364	5523	5532	5568	5483	5820	6021	6231	6364	6525	6685	6916	7063		Total reads	4423	4832	5887	6429	7020	7558	7981	7984	7986	7969	7956	7964	7966	7963	7981	7973	7992	7992	7996	7994	7996	7985	6295
Frequency A	0.00492178	0.00383842	0.0020084	0.00113658	0.00156617	0.00858369	0.997219	0.000359454	0.00177305	0.0014417	0.998695	0.995836	0.996385	0.996947	0.000729528	0.997595	0.995682	0.995667	0.00518542	0.000153257	0.997607	0.000867553	0.000283166		Frequency A	0.00452182	0.0026904	0.00186852	0.00139991	0.000569801	0.0133633	0.997494	0.000125251	0.0026296	0.00175681	0.997612	0.99774	0.995355	0.996609	0.00137827	0.997492	0.99462	0.994369	0.000375188	0.000125094	0.998999	0.000375704	0
Frequency C	0.956231	0.991775	0.974621	0.00018943	0	0.636364	0.000370851	0	0.996986	0.000180213	0	0.000181061	0.000542299	0.000897989	0.000182382	0.000171821	0.0011626	0.00176537	0.000785669	0.000766284	0.000747943	0.000144592	0.000424749		Frequency C	0.973095	0.990066	0.958892	0	0.0002849	0.376819	0.00050119	0.000250501	0.983722	0	0	0.000376695	0.000753201	0.00100465	0	0.000250847	0.00187688	0.002002	0.000375188	0.000625469	0.000250125	0.00025047	0.000476569
Frequency G	0.000703111	0.00127947	0.00109549	0.00018943	0.000195771	0.00390168	0.000185426	0.997664	0.00124113	0	0	0.000181061	0.000180766	0	0.000364764	0.000171821	0	0.000320976	0.991515	0.996475	0.000448766	0.995807	0.997452		Frequency G	0.00158264	0.00186258	0.000679463	0	0.0002849	0.00754168	0.000125298	0.996743	0.00112697	0.000250973	0.000251383	0	0.000125534	0.000125581	0.000125298	0	0	0.000375375	0.996873	0.996372	0.000250125	0.996869	0.997935
Frequency T	0.037968	0.00310729	0.022275	0.998485	0.998238	0.351151	0.00203968	0.00197699	0	0.998378	0.001305	0.00362122	0.00289226	0.00215517	0.998723	0.00206186	0.00315562	0.00224683	0.00235701	0.00260536	0.00119671	0.00318103	0.00184058		Frequency T	0.0208004	0.00538079	0.0383897	0.9986	0.99886	0.602276	0.00187946	0.00288076	0.0123967	0.997992	0.00213675	0.00188348	0.00376601	0.00200929	0.998371	0.00225762	0.0035035	0.00325325	0.00237619	0.00275206	0.00050025	0.0025047	0.00158856
293FT_eBE-S3_repeat_3																									293FT_hA3A-eBE-Y130F_repeat_3
Position in sgRNA	1	2	3	4	5	6	7	8	9	10	11	12	13	14	15	16	17	18	19	20	PAM-1	PAM-2	PAM-3		Position in sgRNA	1	2	3	4	5	6	7	8	9	10	11	12	13	14	15	16	17	18	19	20	PAM-1	PAM-2	PAM-3
Reference base	C	C	C	T	T	C	A	G	C	T	A	A	A	A	T	A	A	A	G	G	A	G	G		Reference base	C	C	C	T	T	C	A	G	C	T	A	A	A	A	T	A	A	A	G	G	A	G	G
Read A	43	5	7	4	1	34	4620	1	14	10	5543	5835	6031	6459	11	7113	7343	7609	36	1	7982	2	1		Read A	17	8	17	5	8	54	5271	1	15	12	5123	5250	5272	5259	8	5268	5347	5370	43	0	5642	1	1
Read C	4172	3831	3736	0	0	2619	1	2	5207	0	0	2	1	5	1	1	10	11	7	3	1	5	6		Read C	5536	5478	5199	1	0	1752	2	1	5300	1	0	1	1	8	0	2	11	8	4	4	3	7	2
Read G	4	6	5	1	2	13	0	4927	3	1	2	0	2	2	2	1	2	4	7790	7978	2	7963	7970		Read G	4	3	16	1	5	31	1	5343	6	1	1	0	0	1	0	0	1	0	5328	5540	1	5831	5948
Read T	131	23	63	3634	3897	1512	5	17	3	5390	8	16	23	16	6709	15	29	15	15	12	7	18	18		Read T	179	29	259	5334	5060	3231	3	21	63	5283	13	13	17	8	5177	10	14	9	6	9	4	9	16
Total reads	4350	3865	3812	3639	3900	4178	4626	4947	5227	5401	5553	5853	6057	6482	6723	7130	7385	7639	7848	7994	7993	7989	7995		Total reads	5736	5518	5491	5341	5073	5068	5277	5366	5384	5297	5137	5264	5290	5276	5185	5280	5373	5387	5381	5553	5650	5848	5967
Frequency A	0.00988506	0.00129366	0.00183631	0.0010992	0.00025641	0.00813787	0.998703	0.000202143	0.0026784	0.00185151	0.998199	0.996925	0.995707	0.996452	0.00163617	0.997616	0.994313	0.996073	0.00458716	0.000125094	0.998624	0.000250344	0.000125078		Frequency A	0.00296374	0.0014498	0.00309598	0.000936154	0.00157698	0.0106551	0.998863	0.000186359	0.00278603	0.00226543	0.997275	0.99734	0.996597	0.996778	0.00154291	0.997727	0.995161	0.996844	0.00799108	0	0.998584	0.000170999	0.000167588
Frequency C	0.95908	0.991203	0.980063	0	0	0.626855	0.000216169	0.000404285	0.996174	0	0	0.000341705	0.000165098	0.000771367	0.000148743	0.000140252	0.0013541	0.00143998	0.000891947	0.000375281	0.000125109	0.000625861	0.000750469		Frequency C	0.965132	0.992751	0.946822	0.000187231	0	0.345699	0.000379003	0.000186359	0.984398	0.000188786	0	0.00018997	0.000189036	0.0015163	0	0.000378788	0.00204727	0.00148506	0.000743356	0.000720331	0.000530973	0.00119699	0.000335177
Frequency G	0.00091954	0.00155239	0.00131165	0.000274801	0.000512821	0.00311154	0	0.995957	0.000573943	0.000185151	0.000360166	0	0.000330196	0.000308547	0.000297486	0.000140252	0.000270819	0.000523629	0.99261	0.997998	0.000250219	0.996746	0.996873		Frequency G	0.00069735	0.000543675	0.00291386	0.000187231	0.00098561	0.00611681	0.000189502	0.995714	0.00111441	0.000188786	0.000194666	0	0	0.000189538	0	0	0.000186116	0	0.990151	0.997659	0.000176991	0.997093	0.996816
Frequency T	0.0301149	0.00595084	0.0165268	0.998626	0.999231	0.361896	0.00108085	0.00343643	0.000573943	0.997963	0.00144066	0.00273364	0.00379726	0.00246837	0.997918	0.00210379	0.00392688	0.00196361	0.00191131	0.00150113	0.000875766	0.0022531	0.00225141		Frequency T	0.0312064	0.00525553	0.0471681	0.998689	0.997437	0.63753	0.000568505	0.00391353	0.0117013	0.997357	0.00253066	0.0024696	0.00321361	0.0015163	0.998457	0.00189394	0.00260562	0.00167069	0.00111503	0.00162075	0.000707965	0.00153899	0.00268141
[truncated: 56 more columns]

## Sheet: DNMT1_U2OS
U2OS_eBE-S3_repeat_1																									U2OS_hA3A-eBE-Y130F_repeat_1
Position in sgRNA	1	2	3	4	5	6	7	8	9	10	11	12	13	14	15	16	17	18	19	20	PAM-1	PAM-2	PAM-3		Position in sgRNA	1	2	3	4	5	6	7	8	9	10	11	12	13	14	15	16	17	18	19	20	PAM-1	PAM-2	PAM-3
Reference base	C	C	C	T	T	C	A	G	C	T	A	A	A	A	T	A	A	A	G	G	A	G	G		Reference base	C	C	C	T	T	C	A	G	C	T	A	A	A	A	T	A	A	A	G	G	A	G	G
Read A	12	13	19	3	11	55	7288	0	8	7	7376	7569	7574	7472	6	6853	6855	6898	28	2	7203	1	1		Read A	21	21	14	9	10	28	7039	0	9	10	7212	7485	7509	7462	9	6979	7093	7373	46	1	7907	2	1
Read C	7205	7193	7125	2	0	2999	2	2	7720	0	0	1	2	7	2	2	14	12	7	9	1	5	6		Read C	6819	6952	6907	0	0	882	0	3	7392	2	1	1	1	5	0	5	8	8	4	10	1	4	3
Read G	6	9	2	1	2	5	0	7565	2	3	2	0	2	4	1	0	1	1	6913	7113	2	7353	7498		Read G	2	8	7	3	1	8	1	7339	1	2	1	1	1	2	2	0	4	5	7597	7808	1	7963	7978
Read T	3	5	174	7115	7033	3941	7	8	3	7668	19	23	24	15	7049	13	28	21	13	9	9	12	14		Read T	181	8	147	6915	6762	5817	1	10	146	7506	21	21	17	16	7057	14	31	12	16	16	21	25	15
Total reads	7226	7220	7321	7121	7046	7000	7297	7576	7733	7678	7397	7593	7602	7498	7058	6868	6898	6932	6961	7134	7215	7371	7519		Total reads	7023	6989	7076	6927	6773	6735	7041	7352	7548	7520	7235	7508	7528	7485	7068	6998	7137	7398	7663	7836	7930	7994	7997
Frequency A	0.00166067	0.00180055	0.00259527	0.000421289	0.00156117	0.00785714	0.998767	0	0.00103453	0.000911696	0.997161	0.996839	0.996317	0.996532	0.000850099	0.997816	0.993766	0.995095	0.00402241	0.000280348	0.998337	0.000135667	0.000132996		Frequency A	0.00299018	0.00300472	0.00197852	0.00129926	0.00147645	0.00415739	0.999716	0	0.00119237	0.00132979	0.996821	0.996937	0.997476	0.996927	0.00127334	0.997285	0.993835	0.996621	0.00600287	0.000127616	0.9971	0.000250188	0.000125047
Frequency C	0.997094	0.99626	0.973228	0.000280859	0	0.428429	0.000274085	0.000263992	0.998319	0	0	0.0001317	0.000263089	0.000933582	0.000283366	0.000291206	0.00202957	0.0017311	0.0010056	0.00126156	0.0001386	0.000678334	0.000797978		Frequency C	0.970953	0.994706	0.976116	0	0	0.130958	0	0.000408052	0.979332	0.000265957	0.000138217	0.000133191	0.000132837	0.000668003	0	0.00071449	0.00112092	0.00108137	0.000521989	0.00127616	0.000126103	0.000500375	0.000375141
Frequency G	0.000830335	0.00124654	0.000273187	0.00014043	0.000283849	0.000714286	0	0.998548	0.000258632	0.000390727	0.00027038	0	0.000263089	0.000533476	0.000141683	0	0.00014497	0.000144259	0.993104	0.997056	0.0002772	0.997558	0.997207		Frequency G	0.000284779	0.00114466	0.000989259	0.000433088	0.000147645	0.00118782	0.000142025	0.998232	0.000132485	0.000265957	0.000138217	0.000133191	0.000132837	0.000267201	0.000282965	0	0.00056046	0.000675858	0.991387	0.996427	0.000126103	0.996122	0.997624
Frequency T	0.000415167	0.000692521	0.0237672	0.999157	0.998155	0.563	0.000959298	0.00105597	0.000387948	0.998698	0.00256861	0.00302911	0.00315706	0.00200053	0.998725	0.00189284	0.00405915	0.00302943	0.00186755	0.00126156	0.0012474	0.001628	0.00186195		Frequency T	0.0257725	0.00114466	0.0207744	0.998268	0.998376	0.863697	0.000142025	0.00136017	0.0193429	0.998138	0.00290256	0.00279702	0.00225824	0.00213761	0.998444	0.00200057	0.00434356	0.00162206	0.00208796	0.00204186	0.00264817	0.00312735	0.0018757
U2OS_eBE-S3_repeat_2																									U2OS_hA3A-eBE-Y130F_repeat_2
Position in sgRNA	1	2	3	4	5	6	7	8	9	10	11	12	13	14	15	16	17	18	19	20	PAM-1	PAM-2	PAM-3		Position in sgRNA	1	2	3	4	5	6	7	8	9	10	11	12	13	14	15	16	17	18	19	20	PAM-1	PAM-2	PAM-3
Reference base	C	C	C	T	T	C	A	G	C	T	A	A	A	A	T	A	A	A	G	G	A	G	G		Reference base	C	C	C	T	T	C	A	G	C	T	A	A	A	A	T	A	A	A	G	G	A	G	G
Read A	23	19	11	12	13	33	7445	1	9	11	7521	7704	7748	7503	9	6735	6845	6797	36	0	7051	1	1		Read A	1	1	2	3	2	8	3075	2	8	2	3676	3948	4063	4315	6	4858	4907	5074	44	0	5343	0	1
Read C	6885	7172	7206	2	1	4713	3	3	7809	3	1	2	2	0	1	2	12	13	11	5	1	3	7		Read C	1640	1886	2288	0	0	364	1	0	3382	1	0	1	2	6	0	2	9	3	2	1	1	3	2
Read G	5	3	6	0	5	2	2	7734	5	4	2	1	1	1	0	1	1	5	6776	6986	2	7206	7348		Read G	1	6	1	0	0	4	0	3292	3	0	1	1	0	1	2	0	1	3	5119	5299	0	5474	5564
Read T	256	13	94	7134	7117	2416	4	18	0	7775	14	14	22	10	7010	11	18	12	18	10	8	19	14		Read T	37	2	24	2447	2602	2341	3	5	66	3598	8	13	13	18	4566	13	22	7	15	11	7	15	10
Total reads	7169	7207	7318	7148	7136	7164	7454	7756	7823	7793	7539	7723	7773	7514	7020	6749	6876	6827	6841	7001	7062	7230	7371		Total reads	1679	1895	2315	2450	2604	2717	3079	3299	3459	3601	3685	3963	4078	4340	4574	4873	4940	5087	5180	5311	5351	5493	5577
Frequency A	0.00320826	0.00263633	0.00150314	0.00167879	0.00182175	0.00460637	0.998793	0.000128932	0.00115045	0.00141152	0.997612	0.99754	0.996784	0.998536	0.00128205	0.997926	0.995492	0.995606	0.00526239	0	0.998442	0.000138313	0.000135667		Frequency A	0.000595593	0.000527704	0.000863931	0.00122449	0.000768049	0.00294442	0.998701	0.000606244	0.00231281	0.000555401	0.997558	0.996215	0.996322	0.99424	0.00131176	0.996922	0.99332	0.997444	0.00849421	0	0.998505	0	0.000179308
Frequency C	0.960385	0.995144	0.984695	0.000279799	0.000140135	0.657873	0.000402468	0.000386797	0.99821	0.000384961	0.000132644	0.000258967	0.000257301	0	0.00014245	0.00029634	0.0017452	0.0019042	0.00160795	0.000714184	0.000141603	0.000414938	0.000949668		Frequency C	0.976772	0.995251	0.988337	0	0	0.133971	0.000324781	0	0.977739	0.000277701	0	0.000252334	0.000490436	0.00138249	0	0.000410425	0.00182186	0.000589739	0.0003861	0.000188288	0.000186881	0.00054615	0.000358616
Frequency G	0.000697447	0.000416262	0.000819896	0	0.000700673	0.000279174	0.000268312	0.997163	0.000639141	0.000513281	0.000265287	0.000129483	0.00012865	0.000133085	0	0.00014817	0.000145433	0.000732386	0.990498	0.997857	0.000283206	0.99668	0.99688		Frequency G	0.000595593	0.00316623	0.000431965	0	0	0.00147221	0	0.997878	0.000867303	0	0.00027137	0.000252334	0	0.000230415	0.000437254	0	0.000202429	0.000589739	0.988224	0.997741	0	0.996541	0.997669
Frequency T	0.0357093	0.0018038	0.012845	0.998041	0.997337	0.337242	0.000536625	0.00232078	0	0.99769	0.00185701	0.00181277	0.00283031	0.00133085	0.998575	0.00162987	0.0026178	0.00175773	0.00263119	0.00142837	0.00113282	0.00262794	0.00189934		Frequency T	0.0220369	0.00105541	0.0103672	0.998776	0.999232	0.861612	0.000974342	0.00151561	0.0190807	0.999167	0.00217096	0.00328034	0.00318784	0.00414747	0.998251	0.00266776	0.00445344	0.00137606	0.00289575	0.00207117	0.00130817	0.00273075	0.00179308
U2OS_eBE-S3_repeat_3																									U2OS_hA3A-eBE-Y130F_repeat_3
Position in sgRNA	1	2	3	4	5	6	7	8	9	10	11	12	13	14	15	16	17	18	19	20	PAM-1	PAM-2	PAM-3		Position in sgRNA	1	2	3	4	5	6	7	8	9	10	11	12	13	14	15	16	17	18	19	20	PAM-1	PAM-2	PAM-3
Reference base	C	C	C	T	T	C	A	G	C	T	A	A	A	A	T	A	A	A	G	G	A	G	G		Reference base	C	C	C	T	T	C	A	G	C	T	A	A	A	A	T	A	A	A	G	G	A	G	G
Read A	22	20	14	9	12	14	7144	0	11	4	7365	7706	7740	7442	13	7418	7689	7970	47	1	7980	1	1		Read A	19	14	12	7	4	49	6663	0	7	11	6729	7109	7277	7379	3	7973	7954	7972	159	1	7981	3	1
Read C	6872	7038	6788	2	1	2248	2	7	7732	2	0	0	0	5	0	4	11	6	6	8	4	5	7		Read C	6711	6710	6017	0	2	609	3	0	6827	4	0	0	1	5	1	0	15	14	7	3	5	5	6
Read G	7	6	8	2	1	5	2	7487	6	1	1	2	0	2	1	0	3	3	7932	7966	3	7970	7970		Read G	11	11	4	2	2	60	3	6870	6	0	3	0	1	0	0	4	0	2	7814	7979	2	7965	7968
Read T	176	10	295	6867	6791	4563	5	12	0	7716	18	10	18	17	7091	13	25	19	12	22	11	16	18		Read T	30	4	599	6438	6190	5450	13	12	111	6943	17	18	23	12	7728	17	29	10	17	13	9	15	21
Total reads	7077	7075	7105	6880	6805	6830	7153	7507	7750	7724	7384	7718	7758	7466	7105	7435	7728	7998	7997	7998	7998	7992	7996		Total reads	6771	6739	6632	6448	6199	6170	6682	6882	6951	6958	6749	7128	7302	7397	7732	7995	7998	7998	7997	7996	7997	7988	7996
Frequency A	0.00310866	0.00282686	0.00197044	0.00130814	0.00176341	0.00204978	0.998742	0	0.00141935	0.000517866	0.997427	0.998445	0.99768	0.996785	0.0018297	0.997714	0.994953	0.996499	0.0058772	0.000125031	0.997749	0.000125125	0.000125063		Frequency A	0.00280608	0.00207746	0.00180941	0.00108561	0.000645265	0.00794165	0.997157	0	0.00100705	0.00158091	0.997037	0.997334	0.996576	0.997567	0.000387998	0.997248	0.994499	0.996749	0.0198825	0.000125063	0.997999	0.000375563	0.000125063
Frequency C	0.971033	0.99477	0.955384	0.000290698	0.000146951	0.329136	0.000279603	0.000932463	0.997677	0.000258933	0	0	0	0.000669703	0	0.000537996	0.0014234	0.000750188	0.000750281	0.00100025	0.000500125	0.000625626	0.000875438		Frequency C	0.991139	0.995697	0.907268	0	0.000322633	0.0987034	0.000448967	0	0.982161	0.000574878	0	0	0.000136949	0.00067595	0.000129333	0	0.00187547	0.00175044	0.000875328	0.000375188	0.000625234	0.000625939	0.000750375
Frequency G	0.00098912	0.000848057	0.00112597	0.000290698	0.000146951	0.000732064	0.000279603	0.997336	0.000774194	0.000129467	0.000135428	0.000259134	0	0.000267881	0.000140746	0	0.000388199	0.000375094	0.991872	0.995999	0.000375094	0.997247	0.996748		Frequency G	0.00162458	0.00163229	0.000603136	0.000310174	0.000322633	0.00972447	0.000448967	0.998256	0.000863185	0	0.00044451	0	0.000136949	0	0	0.000500313	0	0.000250063	0.977116	0.997874	0.000250094	0.997121	0.996498
Frequency T	0.0248693	0.00141343	0.0415201	0.99811	0.997943	0.668082	0.000699007	0.00159851	0	0.998964	0.0024377	0.00129567	0.00232019	0.00227699	0.99803	0.00174849	0.00323499	0.00237559	0.00150056	0.00275069	0.00137534	0.002002	0.00225113		Frequency T	0.00443066	0.00059356	0.0903197	0.998449	0.998548	0.883306	0.00194553	0.00174368	0.0159689	0.997844	0.00251889	0.00252525	0.00314982	0.00162228	0.999483	0.00212633	0.00362591	0.00125031	0.0021258	0.00162581	0.00112542	0.00187782	0.00262631
[truncated: 56 more columns]

## Sheet: DYRK1A_293FT
293FT_eBE-S3_repeat_1																									293FT_hA3A-eBE-Y130F_repeat_1
Position in sgRNA	1	2	3	4	5	6	7	8	9	10	11	12	13	14	15	16	17	18	19	20	PAM-1	PAM-2	PAM-3		Position in sgRNA	1	2	3	4	5	6	7	8	9	10	11	12	13	14	15	16	17	18	19	20	PAM-1	PAM-2	PAM-3
Reference base	A	G	C	A	C	A	T	C	A	A	G	G	A	C	A	T	T	C	T	A	A	G	G		Reference base	A	G	C	A	C	A	T	C	A	A	G	G	A	C	A	T	T	C	T	A	A	G	G
Read A	7943	3	12	7928	76	7902	5	42	7940	7935	2	0	7936	14	7928	8	12	18	9	7936	7958	0	2		Read A	7528	2	13	7447	55	7406	10	73	7859	7915	2	3	7925	6	7946	6	5	17	13	7955	7985	2	2
Read C	4	8	7809	3	4073	0	1	3465	3	1	5	1	5	7917	2	2	2	7875	1	1	1	2	6		Read C	2	3	6233	0	3196	1	0	1820	0	2	6	6	4	7905	0	0	4	7840	1	1	2	1	4
Read G	0	7935	2	2	17	0	2	416	1	3	7904	7928	1	1	0	4	0	9	3	2	4	7957	7958		Read G	1	7516	26	0	93	0	1	705	0	0	7897	7894	1	13	2	1	5	9	2	0	0	7952	7950
Read T	4	10	122	2	3748	1	7894	3992	2	1	7	13	1	14	2	7934	7944	56	7957	2	1	8	8		Read T	9	12	1160	9	3995	7	7425	4815	11	12	20	12	12	25	8	7953	7953	63	7958	17	2	15	21
Total reads	7951	7956	7945	7935	7914	7903	7902	7915	7946	7940	7918	7942	7943	7946	7932	7948	7958	7958	7970	7941	7964	7967	7974		Total reads	7540	7534	7432	7456	7340	7414	7436	7413	7870	7929	7925	7915	7942	7949	7956	7960	7967	7930	7975	7973	7989	7970	7977
Frequency A	0.998994	0.000377074	0.00151038	0.999118	0.00960323	0.999873	0.000632751	0.00530638	0.999245	0.99937	0.000252589	0	0.999119	0.00176189	0.999496	0.00100654	0.00150792	0.00226187	0.00112923	0.99937	0.999247	0	0.000250815		Frequency A	0.998408	0.000265463	0.00174919	0.998793	0.00749319	0.998921	0.00134481	0.00984757	0.998602	0.998234	0.000252366	0.000379027	0.997859	0.000754812	0.998743	0.000753769	0.000627589	0.00214376	0.00163009	0.997742	0.999499	0.000250941	0.000250721
Frequency C	0.000503081	0.00100553	0.982882	0.000378072	0.514658	0	0.00012655	0.437776	0.000377548	0.000125945	0.000631473	0.000125913	0.000629485	0.99635	0.000252143	0.000251636	0.000251319	0.98957	0.000125471	0.000125929	0.000125565	0.000251036	0.000752445		Frequency C	0.000265252	0.000398195	0.838671	0	0.435422	0.00013488	0	0.245515	0	0.000252239	0.000757098	0.000758054	0.000503651	0.994465	0	0	0.000502071	0.988651	0.000125392	0.000125423	0.000250344	0.000125471	0.000501442
Frequency G	0	0.99736	0.000251731	0.000252048	0.00214809	0	0.0002531	0.0525584	0.000125849	0.000377834	0.998232	0.998237	0.000125897	0.000125849	0	0.000503271	0	0.00113094	0.000376412	0.000251857	0.00050226	0.998745	0.997993		Frequency G	0.000132626	0.997611	0.00349839	0	0.0126703	0	0.000134481	0.0951032	0	0	0.996467	0.997347	0.000125913	0.00163543	0.000251383	0.000125628	0.000627589	0.00113493	0.000250784	0	0	0.997742	0.996615
Frequency T	0.000503081	0.00125691	0.0153556	0.000252048	0.473591	0.000126534	0.998988	0.504359	0.000251699	0.000125945	0.000884062	0.00163687	0.000125897	0.00176189	0.000252143	0.998239	0.998241	0.00703694	0.998369	0.000251857	0.000125565	0.00100414	0.00100326		Frequency T	0.00119363	0.00159278	0.156082	0.00120708	0.544278	0.00094416	0.998521	0.649535	0.00139771	0.00151343	0.00252366	0.00151611	0.00151095	0.00314505	0.00100553	0.999121	0.998243	0.00794451	0.997868	0.0021322	0.000250344	0.00188206	0.00263257
293FT_eBE-S3_repeat_2																									293FT_hA3A-eBE-Y130F_repeat_2
Position in sgRNA	1	2	3	4	5	6	7	8	9	10	11	12	13	14	15	16	17	18	19	20	PAM-1	PAM-2	PAM-3		Position in sgRNA	1	2	3	4	5	6	7	8	9	10	11	12	13	14	15	16	17	18	19	20	PAM-1	PAM-2	PAM-3
Reference base	A	G	C	A	C	A	T	C	A	A	G	G	A	C	A	T	T	C	T	A	A	G	G		Reference base	A	G	C	A	C	A	T	C	A	A	G	G	A	C	A	T	T	C	T	A	A	G	G
Read A	7927	1	15	7915	61	7902	3	75	7913	7910	2	3	7908	10	7926	5	8	11	8	7911	7936	1	7		Read A	7894	3	27	7937	119	7940	5	54	7933	7932	3	0	7930	10	7951	8	7	11	16	7952	7958	1	1
Read C	3	2	7828	1	4312	1	1	3590	1	1	6	2	5	7927	3	1	2	7883	2	0	1	4	7		Read C	6	5	6616	0	3624	2	0	1982	1	6	5	5	2	7921	1	1	2	7900	0	2	1	9	6
Read G	6	7933	0	0	39	0	0	486	0	1	7884	7910	4	0	0	3	0	4	3	1	0	7950	7926		Read G	1	7903	7	2	49	0	0	843	0	0	7904	7929	1	4	2	1	1	4	4	1	1	7939	7939
Read T	3	10	95	4	3499	3	7918	3762	5	5	10	9	3	5	4	7941	7947	43	7946	6	6	6	13		Read T	6	12	1257	11	4040	8	7902	5034	9	7	12	9	9	15	8	7956	7952	33	7937	14	12	19	15
Total reads	7939	7946	7938	7920	7911	7906	7922	7913	7919	7917	7902	7924	7920	7942	7933	7950	7957	7941	7959	7918	7943	7961	7953		Total reads	7909	7924	7907	7950	7832	7950	7909	7913	7943	7946	7924	7943	7942	7951	7962	7966	7962	7949	7957	7969	7972	7968	7961
Frequency A	0.998488	0.000125849	0.00188964	0.999369	0.00771078	0.999494	0.000378692	0.00947807	0.999242	0.999116	0.0002531	0.000378597	0.998485	0.00125913	0.999118	0.000628931	0.0010054	0.00138522	0.00100515	0.999116	0.999119	0.000125612	0.000880171		Frequency A	0.998103	0.000378597	0.0034147	0.998365	0.0151941	0.998742	0.000632191	0.00682421	0.998741	0.998238	0.000378597	0	0.998489	0.0012577	0.998618	0.00100427	0.000879176	0.00138382	0.00201081	0.997867	0.998244	0.000125502	0.000125612
Frequency C	0.000377881	0.000251699	0.986143	0.000126263	0.545064	0.000126486	0.000126231	0.453684	0.000126279	0.00012631	0.000759301	0.000252398	0.000631313	0.998111	0.000378167	0.000125786	0.000251351	0.992696	0.000251288	0	0.000125897	0.000502449	0.000880171		Frequency C	0.000758629	0.000630994	0.836727	0	0.462717	0.000251572	0	0.250474	0.000125897	0.000755097	0.000630994	0.000629485	0.000251826	0.996227	0.000125597	0.000125534	0.000251193	0.993836	0	0.000250973	0.000125439	0.00112952	0.000753674
Frequency G	0.000755763	0.998364	0	0	0.00492984	0	0	0.0614179	0	0.00012631	0.997722	0.998233	0.000505051	0	0	0.000377358	0	0.000503715	0.000376932	0.000126295	0	0.998618	0.996605		Frequency G	0.000126438	0.99735	0.000885292	0.000251572	0.00625638	0	0	0.106534	0	0	0.997476	0.998237	0.000125913	0.000503081	0.000251193	0.000125534	0.000125597	0.000503208	0.000502702	0.000125486	0.000125439	0.99636	0.997237
Frequency T	0.000377881	0.00125849	0.0119678	0.000505051	0.442296	0.000379459	0.999495	0.47542	0.000631393	0.000631552	0.0012655	0.00113579	0.000378788	0.000629564	0.000504223	0.998868	0.998743	0.00541494	0.998367	0.000757767	0.000755382	0.000753674	0.0016346		Frequency T	0.000758629	0.00151439	0.158973	0.00138365	0.515832	0.00100629	0.999115	0.636168	0.00113307	0.000880946	0.00151439	0.00113307	0.00113322	0.00188656	0.00100477	0.998745	0.998744	0.00415147	0.997486	0.00175681	0.00150527	0.00238454	0.00188419
293FT_eBE-S3_repeat_3																									293FT_hA3A-eBE-Y130F_repeat_3
Position in sgRNA	1	2	3	4	5	6	7	8	9	10	11	12	13	14	15	16	17	18	19	20	PAM-1	PAM-2	PAM-3		Position in sgRNA	1	2	3	4	5	6	7	8	9	10	11	12	13	14	15	16	17	18	19	20	PAM-1	PAM-2	PAM-3
Reference base	A	G	C	A	C	A	T	C	A	A	G	G	A	C	A	T	T	C	T	A	A	G	G		Reference base	A	G	C	A	C	A	T	C	A	A	G	G	A	C	A	T	T	C	T	A	A	G	G
Read A	7962	2	21	7934	116	7914	9	68	7939	7947	2	2	7918	5	7963	7	5	7	6	7923	7960	1	1		Read A	7879	5	23	7914	80	7949	5	65	7940	7943	4	3	7918	8	7942	8	5	18	12	7969	7963	4	1
Read C	5	4	7845	3	4013	1	0	3191	1	0	3	4	11	7964	2	0	3	7891	1	0	2	4	4		Read C	3	4	6768	3	4244	2	0	2686	1	1	5	4	3	7932	1	0	0	7872	2	0	0	6	9
Read G	2	7963	1	1	29	0	2	431	2	0	7920	7935	2	1	0	1	1	3	3	2	2	7963	7968		Read G	2	7864	3	3	54	4	0	958	1	1	7897	7937	2	10	1	5	1	5	0	1	0	7940	7918
Read T	2	5	105	1	3750	2	7932	4223	4	3	7	6	1	1	4	7970	7978	69	7963	4	2	12	8		Read T	9	23	1119	9	3488	6	7936	4221	24	8	22	15	6	12	7	7941	7962	33	7948	8	11	21	27
Total reads	7972	7975	7974	7940	7909	7918	7944	7914	7947	7951	7933	7947	7933	7972	7969	7979	7987	7970	7973	7929	7966	7980	7981		Total reads	7893	7896	7913	7929	7866	7961	7941	7930	7966	7953	7928	7959	7929	7962	7951	7954	7968	7928	7962	7978	7974	7971	7955
Frequency A	0.998746	0.000250784	0.00263356	0.999244	0.0146668	0.999495	0.00113293	0.00859237	0.998993	0.999497	0.000252111	0.000251667	0.998109	0.000627195	0.999247	0.000877303	0.000626017	0.000878294	0.00075254	0.999243	0.999247	0.000125313	0.000125298		Frequency A	0.998226	0.000633232	0.00290661	0.998108	0.0101704	0.998493	0.000629644	0.00819672	0.996736	0.998743	0.000504541	0.000376932	0.998613	0.00100477	0.998868	0.00100578	0.00062751	0.00227043	0.00150716	0.998872	0.998621	0.000501819	0.000125707
Frequency C	0.000627195	0.000501567	0.983822	0.000377834	0.507397	0.000126295	0	0.40321	0.000125834	0	0.000378167	0.000503335	0.00138661	0.998996	0.000250973	0	0.00037561	0.990088	0.000125423	0	0.000251067	0.000501253	0.00050119		Frequency C	0.000380084	0.000506586	0.855301	0.000378358	0.539537	0.000251225	0	0.338714	0.000125534	0.000125739	0.000630676	0.000502576	0.000378358	0.996232	0.00012577	0	0	0.992936	0.000251193	0	0	0.000752729	0.00113136
Frequency G	0.000250878	0.998495	0.000125408	0.000125945	0.00366671	0	0.000251762	0.0544604	0.000251667	0	0.998361	0.99849	0.000252111	0.000125439	0	0.000125329	0.000125203	0.000376412	0.00037627	0.000252239	0.000251067	0.99787	0.998371		Frequency G	0.000253389	0.995947	0.000379123	0.000378358	0.00686499	0.000502449	0	0.120807	0.000125534	0.000125739	0.99609	0.997236	0.000252239	0.00125597	0.00012577	0.000628615	0.000125502	0.000630676	0	0.000125345	0	0.996111	0.995349
Frequency T	0.000250878	0.000626959	0.0131678	0.000125945	0.474143	0.000252589	0.998489	0.533611	0.000503335	0.000377311	0.00088239	0.000755002	0.000126056	0.000125439	0.000501945	0.998872	0.998873	0.00865747	0.998746	0.000504477	0.000251067	0.00150376	0.00100238		Frequency T	0.00114025	0.00291287	0.141413	0.00113507	0.443427	0.000753674	0.99937	0.532282	0.0030128	0.00100591	0.00277497	0.00188466	0.000756716	0.00150716	0.000880392	0.998366	0.999247	0.00416246	0.998242	0.00100276	0.00137948	0.00263455	0.00339409
[truncated: 56 more columns]

## Sheet: DYRK1A_U2OS
U2OS_eBE-S3_repeat_1																									U2OS_hA3A-eBE-Y130F_repeat_1
Position in sgRNA	1	2	3	4	5	6	7	8	9	10	11	12	13	14	15	16	17	18	19	20	PAM-1	PAM-2	PAM-3		Position in sgRNA	1	2	3	4	5	6	7	8	9	10	11	12	13	14	15	16	17	18	19	20	PAM-1	PAM-2	PAM-3
Reference base	A	G	C	A	C	A	T	C	A	A	G	G	A	C	A	T	T	C	T	A	A	G	G		Reference base	A	G	C	A	C	A	T	C	A	A	G	G	A	C	A	T	T	C	T	A	A	G	G
Read A	7881	3	55	7972	10	7984	11	33	7976	7978	3	1	7931	13	7977	9	14	11	5	7970	7971	0	2		Read A	7903	3	31	7975	15	7981	4	11	7981	7975	2	2	7936	6	7977	11	8	15	12	7974	7976	1	0
Read C	2	6	7896	1	5752	2	0	5430	1	3	6	10	5	7966	0	2	2	7930	1	1	2	6	4		Read C	4	3	6885	1	4402	2	0	2368	2	4	2	7	6	7942	1	1	3	7616	1	0	0	7	12
Read G	0	7951	1	1	6	2	4	59	1	1	7942	7956	1	6	1	4	1	3	1	0	0	7960	7950		Read G	0	7949	7	2	6	1	3	653	0	0	7942	7958	3	5	1	1	3	4	1	0	1	7951	7940
Read T	8	12	36	14	2177	3	7967	2452	7	6	18	10	3	2	7	7969	7973	31	7980	7	7	15	12		Read T	6	22	1037	10	3484	9	7977	4947	12	11	13	12	7	31	8	7979	7970	341	7967	10	5	14	15
Total reads	7891	7972	7988	7988	7945	7991	7982	7976	7985	7989	7969	7977	7940	7987	7985	7984	7991	7975	7988	7978	7980	7981	7968		Total reads	7913	7977	7961	7989	7908	7993	7984	7979	7995	7990	7959	7981	7952	7985	7987	7992	7984	7976	7981	7984	7982	7973	7967
Frequency A	0.998733	0.000376317	0.00688533	0.997997	0.00125865	0.999124	0.0013781	0.00413741	0.998873	0.998623	0.000376459	0.00012536	0.998866	0.00162764	0.998998	0.00112725	0.00175197	0.00137931	0.000625939	0.998997	0.998872	0	0.000251004		Frequency A	0.998736	0.000376081	0.00389398	0.998248	0.00189681	0.998499	0.000501002	0.00137862	0.998249	0.998123	0.000251288	0.000250595	0.997988	0.000751409	0.998748	0.00137638	0.001002	0.00188064	0.00150357	0.998747	0.999248	0.000125423	0
Frequency C	0.000253453	0.000752634	0.988483	0.000125188	0.723977	0.000250282	0	0.680792	0.000125235	0.000375516	0.000752918	0.0012536	0.000629723	0.997371	0	0.000250501	0.000250282	0.994357	0.000125188	0.000125345	0.000250627	0.000751785	0.000502008		Frequency C	0.000505497	0.000376081	0.864841	0.000125172	0.556651	0.000250219	0	0.296779	0.000250156	0.000500626	0.000251288	0.000877083	0.000754527	0.994615	0.000125203	0.000125125	0.000375752	0.954865	0.000125298	0	0	0.000877963	0.00150621
Frequency G	0	0.997366	0.000125188	0.000125188	0.000755192	0.000250282	0.000501128	0.00739719	0.000125235	0.000125172	0.996612	0.997367	0.000125945	0.000751221	0.000125235	0.000501002	0.000125141	0.000376176	0.000125188	0	0	0.997369	0.997741		Frequency G	0	0.99649	0.000879287	0.000250344	0.000758725	0.000125109	0.000375752	0.0818398	0	0	0.997864	0.997118	0.000377264	0.000626174	0.000125203	0.000125125	0.000375752	0.000501505	0.000125298	0	0.000125282	0.997241	0.996611
Frequency T	0.00101381	0.00150527	0.00450676	0.00175263	0.274009	0.000375422	0.998121	0.307422	0.000876644	0.000751033	0.00225875	0.0012536	0.000377834	0.000250407	0.000876644	0.998121	0.997747	0.00388715	0.998998	0.000877413	0.000877193	0.00187946	0.00150602		Frequency T	0.000758246	0.00275793	0.13026	0.00125172	0.440567	0.00112599	0.999123	0.620003	0.00150094	0.00137672	0.00163337	0.00150357	0.000880282	0.00388228	0.00100163	0.998373	0.998246	0.0427533	0.998246	0.00125251	0.000626409	0.00175593	0.00188277
U2OS_eBE-S3_repeat_2																									U2OS_hA3A-eBE-Y130F_repeat_2
Position in sgRNA	1	2	3	4	5	6	7	8	9	10	11	12	13	14	15	16	17	18	19	20	PAM-1	PAM-2	PAM-3		Position in sgRNA	1	2	3	4	5	6	7	8	9	10	11	12	13	14	15	16	17	18	19	20	PAM-1	PAM-2	PAM-3
Reference base	A	G	C	A	C	A	T	C	A	A	G	G	A	C	A	T	T	C	T	A	A	G	G		Reference base	A	G	C	A	C	A	T	C	A	A	G	G	A	C	A	T	T	C	T	A	A	G	G
Read A	7878	1	23	7961	5	7968	6	15	7930	7930	3	4	7899	12	7940	17	11	11	15	7927	7937	2	0		Read A	2604	0	7	2662	0	2648	3	2	2675	2724	0	1	2662	4	2509	3	5	2	4	2528	2474	1	0
Read C	2	11	7913	4	5238	3	0	4867	0	3	4	15	3	7928	3	1	2	7911	0	0	0	5	14		Read C	1	1	2326	0	1559	0	0	820	0	0	0	0	2	2536	0	0	0	2434	0	0	0	0	1
Read G	0	7952	6	1	7	1	1	47	1	1	7883	7897	2	10	2	3	1	3	0	0	1	7926	7914		Read G	1	2607	4	1	1	0	1	198	0	1	2754	2650	1	5	0	0	0	1	0	0	0	2420	2439
Read T	8	15	43	10	2667	7	7968	2999	13	6	20	17	4	0	6	7931	7940	17	7933	10	8	8	10		Read T	2	10	333	0	1104	2	2622	1525	4	1	5	0	3	15	3	2550	2578	104	2580	4	0	2	6
Total reads	7888	7979	7985	7976	7917	7979	7975	7928	7945	7940	7910	7934	7909	7950	7951	7952	7955	7942	7949	7937	7946	7941	7938		Total reads	2608	2618	2670	2663	2664	2650	2626	2545	2679	2726	2759	2651	2668	2560	2512	2553	2583	2541	2584	2532	2474	2423	2446
Frequency A	0.998732	0.000125329	0.0028804	0.998119	0.000631552	0.998621	0.000752351	0.00189203	0.998112	0.998741	0.000379267	0.000504159	0.998736	0.00150943	0.998617	0.00213783	0.00138278	0.00138504	0.00188703	0.99874	0.998867	0.000251857	0		Frequency A	0.998466	0	0.00262172	0.999624	0	0.999245	0.00114242	0.000785855	0.998507	0.999266	0	0.000377216	0.997751	0.0015625	0.998806	0.00117509	0.00193573	0.000787092	0.00154799	0.99842	1	0.000412712	0
Frequency C	0.00025355	0.00137862	0.990983	0.000501505	0.661614	0.000375987	0	0.6139	0	0.000377834	0.000505689	0.0018906	0.000379315	0.997233	0.000377311	0.000125755	0.000251414	0.996097	0	0	0	0.000629644	0.00176367		Frequency C	0.000383436	0.000381971	0.871161	0	0.58521	0	0	0.3222	0	0	0	0	0.000749625	0.990625	0	0	0	0.957891	0	0	0	0	0.000408831
Frequency G	0	0.996616	0.000751409	0.000125376	0.000884173	0.000125329	0.000125392	0.00592836	0.000125865	0.000125945	0.996587	0.995337	0.000252876	0.00125786	0.000251541	0.000377264	0.000125707	0.000377739	0	0	0.000125849	0.998111	0.996977		Frequency G	0.000383436	0.995798	0.00149813	0.000375516	0.000375375	0	0.000380807	0.0777996	0	0.000366838	0.998188	0.999623	0.000374813	0.00195312	0	0	0	0.000393546	0	0	0	0.998762	0.997138
Frequency T	0.0010142	0.00187993	0.0053851	0.00125376	0.33687	0.000877303	0.999122	0.37828	0.00163625	0.000755668	0.00252845	0.00214268	0.000505753	0	0.000754622	0.997359	0.998114	0.00214052	0.997987	0.00125992	0.0010068	0.00100743	0.00125976		Frequency T	0.000766871	0.00381971	0.124719	0	0.414414	0.000754717	0.998477	0.599214	0.00149309	0.000366838	0.00181225	0	0.00112444	0.00585938	0.00119427	0.998825	0.998064	0.0409288	0.998452	0.00157978	0	0.000825423	0.00245298
U2OS_eBE-S3_repeat_3																									U2OS_hA3A-eBE-Y130F_repeat_3
Position in sgRNA	1	2	3	4	5	6	7	8	9	10	11	12	13	14	15	16	17	18	19	20	PAM-1	PAM-2	PAM-3		Position in sgRNA	1	2	3	4	5	6	7	8	9	10	11	12	13	14	15	16	17	18	19	20	PAM-1	PAM-2	PAM-3
Reference base	A	G	C	A	C	A	T	C	A	A	G	G	A	C	A	T	T	C	T	A	A	G	G		Reference base	A	G	C	A	C	A	T	C	A	A	G	G	A	C	A	T	T	C	T	A	A	G	G
Read A	7843	2	21	7975	48	7982	4	49	7976	7972	2	7	7940	13	7966	11	11	12	7	7953	7971	0	2		Read A	7912	1	20	7979	59	7984	5	81	7968	7980	1	2	7947	11	7973	8	15	14	10	7967	7977	2	5
Read C	1	8	7919	5	5839	3	0	5644	3	1	14	12	4	7950	0	2	2	7945	3	0	2	4	11		Read C	3	9	6968	1	2802	2	1	991	2	3	9	9	6	7968	1	1	2	7937	2	0	1	6	10
Read G	2	7920	7	0	8	0	1	5	0	2	7939	7934	1	8	4	1	2	7	3	1	1	7946	7939		Read G	2	7953	2	1	53	1	0	641	3	1	7951	7966	2	8	0	2	0	15	1	1	2	7946	7930
Read T	14	17	39	8	2034	6	7968	2287	10	8	14	19	9	6	13	7958	7970	6	7966	7	6	28	18		Read T	10	13	971	8	4966	9	7969	6267	20	9	16	15	14	2	8	7973	7970	1	7967	6	10	20	19
Total reads	7860	7948	7986	7989	7931	7991	7973	7986	7989	7985	7969	7973	7954	7977	7985	7972	7985	7970	7979	7965	7982	7978	7971		Total reads	7927	7976	7962	7989	7880	7996	7975	7980	7993	7994	7977	7992	7971	7989	7983	7985	7987	7967	7980	7974	7990	7975	7964
Frequency A	0.997837	0.000251636	0.0026296	0.998248	0.0060522	0.998874	0.000501693	0.00613574	0.998373	0.998372	0.000250973	0.000877963	0.99824	0.00162969	0.997621	0.00137983	0.00137758	0.00150565	0.000877303	0.998493	0.998622	0	0.00025091		Frequency A	0.998108	0.000125376	0.00251193	0.998748	0.00748731	0.998499	0.000626959	0.0101504	0.996872	0.998249	0.00012536	0.00025025	0.996989	0.00137689	0.998747	0.00100188	0.00187805	0.00175725	0.00125313	0.999122	0.998373	0.000250784	0.000627825
Frequency C	0.000127226	0.00100654	0.99161	0.000625861	0.736225	0.000375422	0	0.706737	0.000375516	0.000125235	0.00175681	0.00150508	0.000502892	0.996615	0	0.000250878	0.00025047	0.996863	0.000375987	0	0.000250564	0.000501379	0.00138		Frequency C	0.000378453	0.00112839	0.875157	0.000125172	0.355584	0.000250125	0.000125392	0.124185	0.000250219	0.000375281	0.00112824	0.00112613	0.000752729	0.997371	0.000125266	0.000125235	0.000250407	0.996234	0.000250627	0	0.000125156	0.000752351	0.00125565
Frequency G	0.000254453	0.996477	0.000876534	0	0.0010087	0	0.000125423	0.000626096	0	0.00025047	0.996235	0.995108	0.000125723	0.00100288	0.000500939	0.000125439	0.00025047	0.000878294	0.000375987	0.000125549	0.000125282	0.995989	0.995985		Frequency G	0.000252302	0.997116	0.000251193	0.000125172	0.00672589	0.000125063	0	0.0803258	0.000375328	0.000125094	0.996741	0.996747	0.00025091	0.00100138	0	0.00025047	0	0.00188277	0.000125313	0.000125408	0.000250313	0.996364	0.995731
Frequency T	0.00178117	0.0021389	0.00488355	0.00100138	0.256462	0.000750845	0.999373	0.286376	0.00125172	0.00100188	0.00175681	0.00238304	0.00113151	0.000752162	0.00162805	0.998244	0.998121	0.000752823	0.998371	0.000878845	0.000751691	0.00350965	0.00225819		Frequency T	0.00126151	0.00162989	0.121954	0.00100138	0.630203	0.00112556	0.999248	0.785338	0.00250219	0.00112584	0.00200577	0.00187688	0.00175637	0.000250344	0.00100213	0.998497	0.997872	0.000125518	0.998371	0.000752445	0.00125156	0.00250784	0.00238574
[truncated: 56 more columns]

## Sheet: EMX1_293FT
293FT_eBE-S3_repeat_1																									293FT_hA3A-eBE-Y130F_repeat_1
Position in sgRNA	1	2	3	4	5	6	7	8	9	10	11	12	13	14	15	16	17	18	19	20	PAM-1	PAM-2	PAM-3		Position in sgRNA	1	2	3	4	5	6	7	8	9	10	11	12	13	14	15	16	17	18	19	20	PAM-1	PAM-2	PAM-3
Reference base	T	T	G	C	C	C	A	C	C	C	T	A	G	T	C	A	T	T	G	G	A	G	G		Reference base	T	T	G	C	C	C	A	C	C	C	T	A	G	T	C	A	T	T	G	G	A	G	G
Read A	7	3	1	11	48	45	7782	18	14	10	11	7893	0	11	8	6478	9	5	1	2	7959	3	3		Read A	5	7	4	25	86	158	7867	11	19	19	14	7911	1	7	15	6877	10	8	8	0	7954	3	4
Read C	0	0	1	6760	6100	6348	116	7716	7829	7874	1	8	9	3	6930	5	1	6	2	1	7	3	2		Read C	3	3	0	5848	3630	3187	59	7808	7728	7590	4	3	7	0	6937	9	4	1	2	3	5	0	3
Read G	35	13	7924	11	43	15	13	13	7	16	14	2	7844	26	7	3	5	3	7447	7973	4	7976	7970		Read G	29	7	7920	20	186	55	6	3	17	87	3	0	7882	32	10	2	8	5	6717	7595	8	7973	7957
Read T	7898	7925	3	645	1575	1506	18	177	77	28	7881	10	2	7652	62	16	7013	7187	9	9	16	11	8		Read T	7912	7928	9	1459	3539	4475	13	118	175	254	7910	15	2	7699	180	14	7238	7254	9	7	15	18	10
Total reads	7940	7943	7929	7427	7766	7915	7930	7925	7927	7928	7908	7913	7856	7692	7007	6502	7028	7202	7459	7985	7986	7993	7983		Total reads	7949	7945	7933	7352	7441	7875	7946	7940	7939	7950	7931	7929	7892	7738	7142	6902	7260	7268	6736	7605	7982	7994	7974
Frequency A	0.000881612	0.000377691	0.000126119	0.00148108	0.00618079	0.00568541	0.981337	0.00227129	0.00176612	0.00126135	0.001391	0.997473	0	0.00143006	0.00114172	0.996309	0.00128059	0.000694252	0.000134066	0.00025047	0.996619	0.000375328	0.000375799		Frequency A	0.00062901	0.000881057	0.000504223	0.00340044	0.0115576	0.0200635	0.990058	0.00138539	0.00239325	0.00238994	0.00176523	0.99773	0.000126711	0.000904627	0.00210025	0.996378	0.00137741	0.00110072	0.00118765	0	0.996492	0.000375281	0.00050163
Frequency C	0	0	0.000126119	0.910193	0.785475	0.802021	0.014628	0.973628	0.987637	0.993189	0.000126454	0.00101099	0.00114562	0.000390016	0.989011	0.000768994	0.000142288	0.000833102	0.000268132	0.000125235	0.000876534	0.000375328	0.000250532		Frequency C	0.000377406	0.000377596	0	0.79543	0.487838	0.404698	0.00742512	0.983375	0.973422	0.954717	0.00050435	0.000378358	0.000886974	0	0.971297	0.00130397	0.000550964	0.000137589	0.000296912	0.000394477	0.000626409	0	0.000376223
Frequency G	0.00440806	0.00163666	0.999369	0.00148108	0.00553696	0.00189514	0.00163934	0.00164038	0.000883058	0.00201816	0.00177036	0.000252749	0.998473	0.00338014	0.000999001	0.000461396	0.00071144	0.000416551	0.998391	0.998497	0.000500877	0.997873	0.998372		Frequency G	0.00364826	0.000881057	0.998361	0.00272035	0.0249966	0.00698413	0.000755097	0.000377834	0.00214133	0.0109434	0.000378263	0	0.998733	0.00413544	0.00140017	0.000289771	0.00110193	0.000687947	0.997179	0.998685	0.00100226	0.997373	0.997868
Frequency T	0.99471	0.997734	0.000378358	0.0868453	0.202807	0.190272	0.00226986	0.0223344	0.00971364	0.00353179	0.996586	0.00126374	0.000254582	0.9948	0.00884829	0.00246078	0.997866	0.997917	0.0012066	0.00112711	0.00200351	0.0013762	0.00100213		Frequency T	0.995345	0.99786	0.0011345	0.198449	0.475608	0.568254	0.00163604	0.0148615	0.0220431	0.0319497	0.997352	0.00189179	0.000253421	0.99496	0.025203	0.0020284	0.99697	0.998074	0.0013361	0.000920447	0.00187923	0.00225169	0.00125408
293FT_eBE-S3_repeat_2																									293FT_hA3A-eBE-Y130F_repeat_2
Position in sgRNA	1	2	3	4	5	6	7	8	9	10	11	12	13	14	15	16	17	18	19	20	PAM-1	PAM-2	PAM-3		Position in sgRNA	1	2	3	4	5	6	7	8	9	10	11	12	13	14	15	16	17	18	19	20	PAM-1	PAM-2	PAM-3
Reference base	T	T	G	C	C	C	A	C	C	C	T	A	G	T	C	A	T	T	G	G	A	G	G		Reference base	T	T	G	C	C	C	A	C	C	C	T	A	G	T	C	A	T	T	G	G	A	G	G
Read A	10	8	11	30	87	73	7817	13	14	5	10	7902	1	6	4	6403	10	5	4	0	7969	2	3		Read A	5	8	3	43	78	163	7810	20	18	14	23	7882	3	5	19	7332	17	1	8	4	7457	4	5
Read C	0	1	2	6562	5766	6056	110	7712	7857	7886	2	3	6	1	6810	8	4	2	0	0	3	1	3		Read C	0	4	4	5875	3587	3168	88	7766	7713	7576	3	2	4	2	7284	7	1	2	4	3	10	4	4
Read G	35	7	7930	10	46	18	9	10	10	11	12	2	7828	22	9	4	7	4	6621	7974	4	7979	7966		Read G	52	15	7893	43	178	70	6	9	19	70	14	1	7850	26	12	4	10	4	7383	7629	10	7451	7161
Read T	7910	7938	6	747	1853	1788	16	186	64	35	7899	10	2	7604	79	15	7160	7126	10	9	6	14	6		Read T	7874	7909	10	1481	3597	4420	13	123	181	256	7848	11	6	7679	186	15	7568	7654	12	5	15	14	7
Total reads	7956	7954	7950	7349	7752	7935	7952	7921	7945	7937	7923	7917	7837	7633	6903	6430	7182	7137	6635	7983	7985	7996	7978		Total reads	7931	7936	7910	7442	7440	7822	7917	7918	7931	7916	7889	7896	7863	7712	7501	7358	7596	7662	7407	7642	7492	7473	7177
Frequency A	0.00125691	0.00100578	0.00138365	0.00408219	0.0112229	0.00919975	0.983023	0.00164121	0.00176211	0.000629961	0.00126215	0.998105	0.0001276	0.000786061	0.000579458	0.995801	0.00139237	0.000700574	0.000602864	0	0.997996	0.000250125	0.000376034		Frequency A	0.000630438	0.00100806	0.000379267	0.00577802	0.0104839	0.0208387	0.986485	0.00252589	0.00226958	0.00176857	0.00291545	0.998227	0.000381534	0.00064834	0.002533	0.996466	0.00223802	0.000130514	0.00108006	0.000523423	0.995328	0.00053526	0.00069667
Frequency C	0	0.000125723	0.000251572	0.892911	0.743808	0.763201	0.013833	0.973614	0.988924	0.993574	0.00025243	0.000378931	0.000765599	0.00013101	0.986528	0.00124417	0.000556948	0.00028023	0	0	0.000375704	0.000125063	0.000376034		Frequency C	0	0.000504032	0.000505689	0.789438	0.482124	0.405012	0.0111153	0.980803	0.972513	0.957049	0.000380276	0.000253293	0.000508712	0.000259336	0.971071	0.000951345	0.000131648	0.000261028	0.00054003	0.000392567	0.00133476	0.00053526	0.000557336
Frequency G	0.0043992	0.00088006	0.997484	0.00136073	0.00593395	0.00226843	0.00113179	0.00126247	0.00125865	0.00138591	0.00151458	0.000252621	0.998852	0.00288222	0.00130378	0.000622084	0.000974659	0.00056046	0.99789	0.998873	0.000500939	0.997874	0.998496		Frequency G	0.00655655	0.00189012	0.997851	0.00577802	0.0239247	0.00894912	0.000757863	0.00113665	0.00239566	0.00884285	0.00177462	0.000126646	0.998347	0.00337137	0.00159979	0.000543626	0.00131648	0.000522057	0.99676	0.998299	0.00133476	0.997056	0.997771
Frequency T	0.994218	0.997988	0.000754717	0.101646	0.239035	0.225331	0.00201207	0.0234819	0.00805538	0.00440973	0.996971	0.0012631	0.0002552	0.996201	0.0114443	0.00233281	0.996937	0.998459	0.00150716	0.0011274	0.000751409	0.00175088	0.000752068		Frequency T	0.992813	0.996598	0.00126422	0.199006	0.483468	0.565073	0.00164204	0.0155342	0.0228218	0.0323396	0.994803	0.00139311	0.000763068	0.995721	0.0247967	0.0020386	0.996314	0.998956	0.00162009	0.000654279	0.00200214	0.00187341	0.000975338
293FT_eBE-S3_repeat_3																									293FT_hA3A-eBE-Y130F_repeat_3
Position in sgRNA	1	2	3	4	5	6	7	8	9	10	11	12	13	14	15	16	17	18	19	20	PAM-1	PAM-2	PAM-3		Position in sgRNA	1	2	3	4	5	6	7	8	9	10	11	12	13	14	15	16	17	18	19	20	PAM-1	PAM-2	PAM-3
Reference base	T	T	G	C	C	C	A	C	C	C	T	A	G	T	C	A	T	T	G	G	A	G	G		Reference base	T	T	G	C	C	C	A	C	C	C	T	A	G	T	C	A	T	T	G	G	A	G	G
Read A	9	6	2	21	75	58	7793	12	12	8	4	7882	2	6	3	6444	7	1	1	4	7962	0	0		Read A	9	8	5	45	75	167	7854	10	22	20	12	7883	4	6	15	7456	10	6	8	3	7407	0	3
Read C	0	1	4	6692	5870	6088	119	7672	7798	7856	2	5	4	4	6947	9	3	1	5	4	3	4	5		Read C	5	2	7	5536	3109	2644	50	7716	7631	7508	1	5	3	0	7271	8	1	2	7	5	1	3	5
Read G	40	14	7919	20	59	20	12	11	8	13	14	2	7845	21	8	1	7	6	7553	7976	4	7978	7959		Read G	42	8	7885	46	187	66	6	8	17	86	7	1	7852	26	4	2	7	8	7332	7560	9	7487	7242
Read T	7885	7930	9	704	1761	1748	10	236	94	46	7858	12	5	7627	54	18	7057	7237	9	9	14	10	14		Read T	7858	7906	5	1727	3914	4744	13	185	250	307	7873	10	5	7731	282	15	7640	7648	12	15	11	14	6
Total reads	7934	7951	7934	7437	7765	7914	7934	7932	7912	7923	7878	7901	7856	7659	7012	6472	7075	7245	7569	7994	7983	7993	7978		Total reads	7914	7924	7902	7354	7285	7621	7923	7919	7920	7921	7893	7899	7864	7763	7572	7481	7658	7664	7359	7583	7428	7505	7256
Frequency A	0.00113436	0.000754622	0.00025208	0.00282372	0.00965873	0.00732878	0.982228	0.00151286	0.00151668	0.00100972	0.000507743	0.997595	0.000254582	0.000783392	0.000427838	0.995674	0.000989399	0.000138026	0.000132118	0.000500375	0.997369	0	0		Frequency A	0.00113723	0.00100959	0.000632751	0.00611912	0.0102951	0.0219131	0.991291	0.00126279	0.00277778	0.00252493	0.00152033	0.997974	0.000508647	0.000772897	0.00198098	0.996658	0.00130582	0.000782881	0.0010871	0.000395622	0.997173	0	0.000413451
Frequency C	0	0.00012577	0.000504159	0.899825	0.755956	0.76927	0.0149987	0.967221	0.985592	0.991544	0.000253872	0.000632831	0.000509165	0.000522261	0.99073	0.00139061	0.000424028	0.000138026	0.000660589	0.000500375	0.000375799	0.000500438	0.000626723		Frequency C	0.000631792	0.000252398	0.000885852	0.752788	0.426767	0.346936	0.00631074	0.974365	0.96351	0.94786	0.000126695	0.000632992	0.000381485	0	0.960248	0.00106938	0.000130582	0.00026096	0.000951216	0.00065937	0.000134626	0.000399734	0.000689085
Frequency G	0.00504159	0.00176078	0.998109	0.00268926	0.0075982	0.00252717	0.00151248	0.00138679	0.00101112	0.00164079	0.0017771	0.000253133	0.9986	0.00274187	0.0011409	0.000154512	0.000989399	0.000828157	0.997886	0.997748	0.000501065	0.998123	0.997618		Frequency G	0.00530705	0.00100959	0.997849	0.0062551	0.0256692	0.00866028	0.000757289	0.00101023	0.00214646	0.0108572	0.000886862	0.000126598	0.998474	0.00334922	0.000528262	0.000267344	0.000914077	0.00104384	0.996331	0.996967	0.00121163	0.997602	0.998071
Frequency T	0.993824	0.997359	0.00113436	0.0946618	0.226787	0.220874	0.0012604	0.0297529	0.0118807	0.00580588	0.997461	0.0015188	0.000636456	0.995822	0.00770108	0.00278121	0.997456	0.998896	0.00118906	0.00112584	0.00175373	0.00125109	0.00175483		Frequency T	0.992924	0.997728	0.000632751	0.234838	0.537268	0.62249	0.00164079	0.0233615	0.0315657	0.0387577	0.997466	0.00126598	0.000635809	0.995878	0.0372425	0.00200508	0.99765	0.997912	0.00163066	0.00197811	0.00148088	0.00186542	0.000826902
[truncated: 56 more columns]

## Sheet: EMX1_U2OS
U2OS_eBE-S3_repeat_1																									U2OS_hA3A-eBE-Y130F_repeat_1
Position in sgRNA	1	2	3	4	5	6	7	8	9	10	11	12	13	14	15	16	17	18	19	20	PAM-1	PAM-2	PAM-3		Position in sgRNA	1	2	3	4	5	6	7	8	9	10	11	12	13	14	15	16	17	18	19	20	PAM-1	PAM-2	PAM-3
Reference base	T	T	G	C	C	C	A	C	C	C	T	A	G	T	C	A	T	T	G	G	A	G	G		Reference base	T	T	G	C	C	C	A	C	C	C	T	A	G	T	C	A	T	T	G	G	A	G	G
Read A	11	7	4	11	19	29	7294	3	10	3	9	7810	1	12	1	7805	7	15	0	2	7800	0	2		Read A	13	9	3	43	154	234	6885	15	22	20	11	7138	0	5	19	7157	11	9	0	2	7296	1	3
Read C	0	1	3	6979	6287	6251	567	7420	7674	7896	3	24	11	2	7875	42	0	0	7	8	46	4	6		Read C	3	1	1	5062	2621	2371	69	6782	6708	6764	1	7	8	4	7114	5	2	4	7	7	17	2	7
Read G	76	37	7977	19	25	38	16	40	15	2	71	3	7879	54	3	2	24	29	7832	7950	9	7916	7881		Read G	74	22	7342	35	117	108	7	8	13	26	7	2	7154	31	6	2	4	9	7254	7316	6	7304	7187
Read T	7880	7928	4	758	1485	1397	7	465	217	58	7810	8	4	7814	10	6	7791	7830	3	1	9	4	3		Read T	7329	7350	5	1761	3832	4014	13	158	285	286	7129	9	2	7125	75	20	7250	7343	9	7	9	10	6
Total reads	7967	7973	7988	7767	7816	7715	7884	7928	7916	7959	7893	7845	7895	7883	7889	7855	7822	7874	7842	7961	7864	7924	7892		Total reads	7421	7382	7351	6901	6724	6727	6974	6963	7028	7096	7148	7156	7164	7165	7214	7184	7267	7365	7270	7333	7328	7317	7203
Frequency A	0.0013807	0.000877963	0.000500751	0.00141625	0.00243091	0.00375891	0.925165	0.000378406	0.00126326	0.000376932	0.00114025	0.995539	0.000126662	0.00152226	0.000126759	0.993635	0.000894912	0.001905	0	0.000251225	0.991862	0	0.000253421		Frequency A	0.00175179	0.00121918	0.000408108	0.00623098	0.022903	0.0347852	0.987238	0.00215424	0.00313034	0.00281849	0.00153889	0.997485	0	0.000697837	0.00263377	0.996242	0.00151369	0.001222	0	0.00027274	0.995633	0.000136668	0.000416493
Frequency C	0	0.000125423	0.000375563	0.898545	0.804376	0.81024	0.0719178	0.935923	0.969429	0.992084	0.000380084	0.00305927	0.00139329	0.000253711	0.998225	0.00534691	0	0	0.000892629	0.0010049	0.00584944	0.000504796	0.000760264		Frequency C	0.000404258	0.000135465	0.000136036	0.733517	0.389798	0.35246	0.00989389	0.974005	0.954468	0.953213	0.000139899	0.0009782	0.00111669	0.000558269	0.986138	0.000695991	0.000275217	0.000543109	0.000962861	0.000954589	0.00231987	0.000273336	0.000971817
Frequency G	0.00953935	0.00464066	0.998623	0.00244625	0.00319857	0.00492547	0.00202943	0.00504541	0.0018949	0.000251288	0.00899531	0.000382409	0.997973	0.00685018	0.000380276	0.000254615	0.00306827	0.00368301	0.998725	0.998618	0.00114446	0.99899	0.998606		Frequency G	0.0099717	0.00298022	0.998776	0.00507173	0.0174004	0.0160547	0.00100373	0.00114893	0.00184974	0.00366404	0.000979295	0.000279486	0.998604	0.00432659	0.000831716	0.000278396	0.000550433	0.001222	0.997799	0.997682	0.000818777	0.998223	0.997779
Frequency T	0.98908	0.994356	0.000500751	0.0975924	0.189995	0.181076	0.000887874	0.0586529	0.0274128	0.00728735	0.989484	0.00101976	0.00050665	0.991247	0.00126759	0.000763845	0.996037	0.994412	0.000382555	0.000125612	0.00114446	0.000504796	0.000380132		Frequency T	0.987603	0.995665	0.00068018	0.25518	0.569899	0.5967	0.00186407	0.0226914	0.0405521	0.0403044	0.997342	0.00125769	0.000279174	0.994417	0.0103965	0.00278396	0.997661	0.997013	0.00123796	0.000954589	0.00122817	0.00136668	0.000832986
U2OS_eBE-S3_repeat_2																									U2OS_hA3A-eBE-Y130F_repeat_2
Position in sgRNA	1	2	3	4	5	6	7	8	9	10	11	12	13	14	15	16	17	18	19	20	PAM-1	PAM-2	PAM-3		Position in sgRNA	1	2	3	4	5	6	7	8	9	10	11	12	13	14	15	16	17	18	19	20	PAM-1	PAM-2	PAM-3
Reference base	T	T	G	C	C	C	A	C	C	C	T	A	G	T	C	A	T	T	G	G	A	G	G		Reference base	T	T	G	C	C	C	A	C	C	C	T	A	G	T	C	A	T	T	G	G	A	G	G
Read A	16	12	4	18	24	27	7158	13	9	7	10	7770	0	6	5	7687	14	11	3	0	7673	0	2		Read A	2	0	0	5	19	60	1777	2	7	4	1	1744	0	0	4	2335	3	1	0	4	5036	1	2
Read C	1	3	9	6569	5785	5674	544	7404	7699	7885	1	32	9	5	7752	41	3	1	3	5	37	5	3		Read C	1	0	2	920	709	715	4	1722	1723	1676	0	0	2	2	1937	3	3	2	6	0	1	3	2
Read G	86	53	7964	26	50	18	23	8	11	3	77	4	7783	62	3	2	21	18	7538	7900	8	7840	7820		Read G	13	1	1170	7	15	17	0	3	0	16	1	0	1784	12	2	0	6	3	3731	4599	3	5451	6037
Read T	7854	7903	3	758	1580	1504	10	429	138	10	7739	4	0	7688	24	8	7658	7665	2	4	5	3	4		Read T	1162	1171	1	241	606	929	2	28	32	40	1734	3	0	1824	19	8	2971	3516	4	6	7	7	6
Total reads	7957	7971	7980	7371	7439	7223	7735	7854	7857	7905	7827	7810	7792	7761	7784	7738	7696	7695	7546	7909	7723	7848	7829		Total reads	1178	1172	1173	1173	1349	1721	1783	1755	1762	1736	1736	1747	1786	1838	1962	2346	2983	3522	3741	4609	5047	5462	6047
Frequency A	0.00201081	0.00150546	0.000501253	0.002442	0.00322624	0.00373806	0.925404	0.00165521	0.00114548	0.000885515	0.00127763	0.994878	0	0.000773096	0.000642343	0.993409	0.00181913	0.0014295	0.000397562	0	0.993526	0	0.00025546		Frequency A	0.00169779	0	0	0.00426257	0.0140845	0.0348635	0.996635	0.0011396	0.00397276	0.00230415	0.000576037	0.998283	0	0	0.00203874	0.995311	0.0010057	0.00028393	0	0.000867867	0.99782	0.000183083	0.000330743
Frequency C	0.000125676	0.000376364	0.00112782	0.891195	0.777658	0.785546	0.0703297	0.942704	0.979891	0.99747	0.000127763	0.00409731	0.00115503	0.000644247	0.995889	0.00529853	0.000389813	0.000129955	0.000397562	0.000632191	0.00479088	0.000637105	0.000383191		Frequency C	0.000848896	0	0.00170503	0.784314	0.525574	0.415456	0.00224341	0.981197	0.977866	0.965438	0	0	0.00111982	0.00108814	0.987258	0.00127877	0.0010057	0.000567859	0.00160385	0	0.000198138	0.000549249	0.000330743
Frequency G	0.0108081	0.0066491	0.997995	0.00352734	0.00672133	0.00249204	0.0029735	0.00101859	0.00140003	0.000379507	0.00983774	0.000512164	0.998845	0.00798866	0.000385406	0.000258465	0.00272869	0.00233918	0.99894	0.998862	0.00103587	0.998981	0.99885		Frequency G	0.0110357	0.000853242	0.997442	0.0059676	0.0111193	0.00987798	0	0.0017094	0	0.00921659	0.000576037	0	0.99888	0.00652884	0.00101937	0	0.0020114	0.000851789	0.997327	0.99783	0.000594413	0.997986	0.998346
Frequency T	0.987055	0.991469	0.00037594	0.102835	0.212394	0.208224	0.00129282	0.0546218	0.017564	0.00126502	0.988757	0.000512164	0	0.990594	0.00308325	0.00103386	0.995062	0.996101	0.000265041	0.000505753	0.000647417	0.000382263	0.000510921		Frequency T	0.986418	0.999147	0.000852515	0.205456	0.449222	0.539802	0.0011217	0.0159544	0.0181612	0.0230415	0.998848	0.00171723	0	0.992383	0.009684	0.00341006	0.995977	0.998296	0.00106923	0.0013018	0.00138696	0.00128158	0.000992228
U2OS_eBE-S3_repeat_3																									U2OS_hA3A-eBE-Y130F_repeat_3
Position in sgRNA	1	2	3	4	5	6	7	8	9	10	11	12	13	14	15	16	17	18	19	20	PAM-1	PAM-2	PAM-3		Position in sgRNA	1	2	3	4	5	6	7	8	9	10	11	12	13	14	15	16	17	18	19	20	PAM-1	PAM-2	PAM-3
Reference base	T	T	G	C	C	C	A	C	C	C	T	A	G	T	C	A	T	T	G	G	A	G	G		Reference base	T	T	G	C	C	C	A	C	C	C	T	A	G	T	C	A	T	T	G	G	A	G	G
Read A	7	9	1	12	23	22	7194	19	10	8	16	7766	2	9	7	7729	17	13	1	0	7712	0	1		Read A	15	4	5	60	84	199	7795	16	26	28	10	7858	0	7	4	7788	16	17	2	4	7723	3	1
Read C	0	0	3	6430	5524	5453	578	7283	7659	7861	2	47	12	1	7797	53	2	1	9	3	56	2	4		Read C	2	3	4	5529	3006	2611	88	7634	7484	7434	1	4	6	2	7749	10	3	4	4	4	14	7	6
Read G	81	43	7952	29	49	19	24	10	11	7	85	5	7808	59	3	5	32	14	7646	7925	9	7857	7866		Read G	74	24	7869	41	136	55	8	12	22	65	11	3	7861	31	8	3	7	9	7720	7821	4	7716	7586
Read T	7859	7905	3	982	1885	1857	5	564	196	32	7771	10	3	7730	10	5	7668	7720	3	3	0	2	1		Read T	7812	7890	10	1936	4295	4722	9	254	377	352	7842	11	5	7820	96	16	7806	7827	8	4	7	10	9
Total reads	7947	7957	7959	7453	7481	7351	7801	7876	7876	7908	7874	7828	7825	7799	7817	7792	7719	7748	7659	7931	7778	7861	7872		Total reads	7903	7921	7888	7566	7521	7587	7900	7917	7909	7880	7864	7876	7872	7860	7857	7817	7832	7858	7734	7833	7748	7736	7602
Frequency A	0.000880836	0.00113108	0.000125644	0.00161009	0.00307446	0.00299279	0.922189	0.00241239	0.00126968	0.00101163	0.002032	0.99208	0.000255591	0.00115399	0.000895484	0.991915	0.00220236	0.00167785	0.000130565	0	0.991515	0	0.000127033		Frequency A	0.00189801	0.000504987	0.000633874	0.00793021	0.0111687	0.0262291	0.986709	0.00202097	0.00328739	0.0035533	0.00127162	0.997715	0	0.000890585	0.0005091	0.99629	0.0020429	0.0021634	0.000258598	0.00051066	0.996773	0.000387797	0.000131544
Frequency C	0	0	0.000376932	0.86274	0.738404	0.741804	0.0740931	0.924708	0.972448	0.994057	0.000254001	0.00600409	0.00153355	0.000128222	0.997441	0.00680185	0.000259101	0.000129066	0.00117509	0.000378263	0.00719979	0.000254421	0.00050813		Frequency C	0.000253068	0.00037874	0.000507099	0.730769	0.399681	0.344141	0.0111392	0.964254	0.946264	0.943401	0.000127162	0.000507872	0.000762195	0.000254453	0.986254	0.00127926	0.000383044	0.000509035	0.000517197	0.00051066	0.00180692	0.00090486	0.000789266
Frequency G	0.0101925	0.00540405	0.99912	0.00389105	0.00654993	0.00258468	0.00307653	0.00126968	0.00139665	0.00088518	0.010795	0.000638733	0.997827	0.00756507	0.000383779	0.000641684	0.00414561	0.00180692	0.998303	0.999243	0.00115711	0.999491	0.999238		Frequency G	0.00936353	0.00302992	0.997591	0.00541898	0.0180827	0.00724924	0.00101266	0.00151573	0.00278164	0.00824873	0.00139878	0.000380904	0.998603	0.00394402	0.0010182	0.000383779	0.000893769	0.00114533	0.99819	0.998468	0.000516262	0.997415	0.997895
Frequency T	0.988927	0.993465	0.000376932	0.131759	0.251972	0.252619	0.000640943	0.07161	0.0248857	0.00404654	0.986919	0.00127747	0.000383387	0.991153	0.00127926	0.000641684	0.993393	0.996386	0.000391696	0.000378263	0	0.000254421	0.000127033		Frequency T	0.988485	0.996086	0.00126775	0.255882	0.571068	0.62238	0.00113924	0.0320829	0.0476672	0.0446701	0.997202	0.00139665	0.000635163	0.994911	0.0122184	0.00204682	0.99668	0.996055	0.00103439	0.00051066	0.000903459	0.00129266	0.0011839
[truncated: 56 more columns]

## Sheet: FANCF_293FT
293FT_eBE-S3_repeat_1																									293FT_hA3A-eBE-Y130F_repeat_1
Position in sgRNA	1	2	3	4	5	6	7	8	9	10	11	12	13	14	15	16	17	18	19	20	PAM-1	PAM-2	PAM-3		Position in sgRNA	1	2	3	4	5	6	7	8	9	10	11	12	13	14	15	16	17	18	19	20	PAM-1	PAM-2	PAM-3
Reference base	A	G	C	A	C	A	G	T	T	T	T	A	A	A	T	A	G	T	T	C	T	G	G		Reference base	A	G	C	A	C	A	G	T	T	T	T	A	A	A	T	A	G	T	T	C	T	G	G
Read A	7919	0	35	7891	29	7917	0	5	6	3	3	7946	7953	7962	3	7972	2	3	3	13	4	1	7		Read A	7947	1	15	7947	21	7930	0	6	7	3	2	7967	7970	7966	2	7981	1	6	4	16	4	1	1
Read C	2	3	6611	5	5701	0	3	1	1	2	2	0	1	0	0	0	1	1	0	7972	2	3	2		Read C	6	1	6241	1	5228	0	1	0	0	3	0	0	0	1	1	1	2	2	0	7970	2	3	4
Read G	5	7870	27	0	56	2	7936	3	3	1	3	2	3	1	2	3	7982	3	4	4	3	7959	7964		Read G	3	7869	29	3	135	1	7959	2	4	0	0	2	1	1	1	2	7978	0	3	3	0	7957	7949
Read T	6	4	1196	10	2093	1	2	7910	7929	7937	7936	5	10	9	7969	7	6	7965	7983	2	7974	4	9		Read T	10	6	1547	6	2517	5	1	7936	7955	7966	7970	5	14	7	7970	4	0	7966	7986	0	7967	9	15
Total reads	7933	7877	7869	7906	7879	7920	7941	7919	7939	7943	7945	7954	7967	7972	7974	7982	7991	7972	7990	7992	7984	7967	7982		Total reads	7967	7878	7833	7958	7902	7937	7962	7945	7967	7973	7973	7976	7987	7977	7976	7990	7983	7976	7993	7991	7976	7971	7971
Frequency A	0.998235	0	0.00444783	0.998103	0.00368067	0.999621	0	0.000631393	0.000755763	0.000377691	0.000377596	0.998994	0.998243	0.998746	0.000376223	0.998747	0.000250282	0.000376317	0.000375469	0.00162663	0.000501002	0.000125518	0.000876973		Frequency A	0.99749	0.000126936	0.00191498	0.998618	0.00265756	0.999118	0	0.000755192	0.000878624	0.00037627	0.000250847	0.998872	0.997872	0.998621	0.000250752	0.998874	0.000125266	0.000752257	0.000500438	0.00200225	0.000501505	0.000125455	0.000125455
Frequency C	0.000252111	0.000380856	0.840132	0.000632431	0.723569	0	0.000377786	0.000126279	0.00012596	0.000251794	0.000251731	0	0.000125518	0	0	0	0.000125141	0.000125439	0	0.997497	0.000250501	0.000376553	0.000250564		Frequency C	0.000753107	0.000126936	0.796757	0.00012566	0.661605	0	0.000125597	0	0	0.00037627	0	0	0	0.00012536	0.000125376	0.000125156	0.000250532	0.000250752	0	0.997372	0.000250752	0.000376364	0.000501819
Frequency G	0.000630279	0.999111	0.00343119	0	0.0071075	0.000252525	0.99937	0.000378836	0.000377881	0.000125897	0.000377596	0.000251446	0.000376553	0.000125439	0.000250815	0.000375846	0.998874	0.000376317	0.000500626	0.000500501	0.000375752	0.998996	0.997745		Frequency G	0.000376553	0.998858	0.00370229	0.000376979	0.0170843	0.000125992	0.999623	0.000251731	0.000502071	0	0	0.000250752	0.000125203	0.00012536	0.000125376	0.000250313	0.999374	0	0.000375328	0.000375422	0	0.998244	0.99724
Frequency T	0.000756334	0.000507808	0.151989	0.00126486	0.265643	0.000126263	0.000251857	0.998863	0.99874	0.999245	0.998867	0.000628615	0.00125518	0.00112895	0.999373	0.000876973	0.000750845	0.999122	0.999124	0.00025025	0.998747	0.000502071	0.00112754		Frequency T	0.00125518	0.000761615	0.197498	0.000753958	0.318527	0.000629961	0.000125597	0.998867	0.998494	0.999122	0.999624	0.000626881	0.00175285	0.000877523	0.999248	0.000500626	0	0.998746	0.999124	0	0.998872	0.00112909	0.00188182
293FT_eBE-S3_repeat_2																									293FT_hA3A-eBE-Y130F_repeat_2
Position in sgRNA	1	2	3	4	5	6	7	8	9	10	11	12	13	14	15	16	17	18	19	20	PAM-1	PAM-2	PAM-3		Position in sgRNA	1	2	3	4	5	6	7	8	9	10	11	12	13	14	15	16	17	18	19	20	PAM-1	PAM-2	PAM-3
Reference base	A	G	C	A	C	A	G	T	T	T	T	A	A	A	T	A	G	T	T	C	T	G	G		Reference base	A	G	C	A	C	A	G	T	T	T	T	A	A	A	T	A	G	T	T	C	T	G	G
Read A	7954	4	13	7936	31	7939	1	3	3	0	4	7979	7975	7977	1	7988	2	6	4	18	1	3	3		Read A	7928	5	31	7906	31	7910	2	2	1	5	1	7949	7966	7967	0	7980	4	5	4	17	3	2	1
Read C	4	1	7518	3	6947	0	5	1	1	1	0	0	2	1	0	1	5	2	0	7930	4	3	2		Read C	6	5	6302	2	5221	1	4	0	0	1	5	0	0	0	1	2	2	2	2	7969	3	4	3
Read G	1	7873	25	2	38	2	7960	4	5	10	1	0	2	0	4	1	7970	1	4	4	0	7940	7937		Read G	1	7835	36	2	137	2	7927	4	4	0	1	4	0	2	3	1	7964	2	5	2	3	7951	7955
Read T	4	9	328	14	894	2	2	7950	7968	7971	7976	4	8	4	7971	3	2	7961	7969	0	7950	9	22		Read T	5	8	1454	6	2461	3	4	7920	7941	7946	7952	10	7	3	7973	3	12	7973	7978	0	7960	10	17
Total reads	7964	7888	7885	7957	7911	7944	7970	7960	7979	7983	7983	7985	7989	7984	7978	7994	7980	7971	7978	7954	7957	7956	7966		Total reads	7940	7853	7823	7916	7850	7916	7937	7926	7946	7952	7959	7963	7973	7972	7977	7986	7982	7982	7989	7989	7969	7967	7976
Frequency A	0.998744	0.000507099	0.0016487	0.997361	0.00391859	0.999371	0.000125471	0.000376884	0.000375987	0	0.000501065	0.999249	0.998248	0.999123	0.000125345	0.999249	0.000250627	0.000752729	0.000501379	0.00226301	0.000125676	0.000377074	0.000376601		Frequency A	0.998489	0.000636699	0.00396267	0.998737	0.00394904	0.999242	0.000251984	0.000252334	0.000125849	0.000628773	0.000125644	0.998242	0.999122	0.999373	0	0.999249	0.000501128	0.000626409	0.000500688	0.00212793	0.000376459	0.000251036	0.000125376
Frequency C	0.00050226	0.000126775	0.953456	0.000377027	0.878144	0	0.000627353	0.000125628	0.000125329	0.000125266	0	0	0.000250344	0.000125251	0	0.000125094	0.000626566	0.00025091	0	0.996983	0.000502702	0.000377074	0.000251067		Frequency C	0.000755668	0.000636699	0.805573	0.000252653	0.665096	0.000126326	0.000503969	0	0	0.000125755	0.00062822	0	0	0	0.00012536	0.000250438	0.000250564	0.000250564	0.000250344	0.997497	0.000376459	0.000502071	0.000376128
Frequency G	0.000125565	0.998098	0.00317058	0.000251351	0.00480344	0.000251762	0.998745	0.000502513	0.000626645	0.00125266	0.000125266	0	0.000250344	0	0.000501379	0.000125094	0.998747	0.000125455	0.000501379	0.000502892	0	0.997989	0.99636		Frequency G	0.000125945	0.997708	0.00460182	0.000252653	0.0174522	0.000252653	0.99874	0.000504668	0.000503398	0	0.000125644	0.000502323	0	0.000250878	0.000376081	0.000125219	0.997745	0.000250564	0.000625861	0.000250344	0.000376459	0.997992	0.997367
Frequency T	0.00050226	0.00114097	0.041598	0.00175946	0.113007	0.000251762	0.000250941	0.998744	0.998621	0.998497	0.999123	0.000500939	0.00100138	0.000501002	0.999123	0.000375281	0.000250627	0.998745	0.998872	0	0.99912	0.00113122	0.00276174		Frequency T	0.000629723	0.00101872	0.185862	0.000757959	0.313503	0.000378979	0.000503969	0.999243	0.999371	0.999245	0.99912	0.00125581	0.000877963	0.000376317	0.999499	0.000375657	0.00150338	0.998872	0.998623	0	0.998871	0.00125518	0.00213139
293FT_eBE-S3_repeat_3																									293FT_hA3A-eBE-Y130F_repeat_3
Position in sgRNA	1	2	3	4	5	6	7	8	9	10	11	12	13	14	15	16	17	18	19	20	PAM-1	PAM-2	PAM-3		Position in sgRNA	1	2	3	4	5	6	7	8	9	10	11	12	13	14	15	16	17	18	19	20	PAM-1	PAM-2	PAM-3
Reference base	A	G	C	A	C	A	G	T	T	T	T	A	A	A	T	A	G	T	T	C	T	G	G		Reference base	A	G	C	A	C	A	G	T	T	T	T	A	A	A	T	A	G	T	T	C	T	G	G
Read A	7950	6	8	7948	28	7919	0	5	8	3	3	7962	7985	7979	3	7975	1	6	4	22	5	4	0		Read A	7867	1	40	7625	14	7746	0	3	7	1	5	7799	7570	7619	3	7984	0	5	3	10	5	1	0
Read C	5	1	7289	2	6642	1	2	1	3	2	1	0	0	2	1	2	1	1	2	7928	0	3	2		Read C	4	2	6130	3	4930	1	4	1	0	3	1	0	2	3	1	3	3	0	2	7955	9	3	2
Read G	2	7886	0	2	57	2	7948	3	2	5	0	1	1	1	1	0	7976	2	4	5	0	7937	7958		Read G	1	7854	47	3	117	1	7818	5	6	1	0	1	0	0	3	3	7977	5	17	4	0	7946	7948
Read T	4	4	565	9	1136	4	5	7939	7958	7964	7967	7	4	4	7967	7	6	7962	7971	0	7962	18	11		Read T	2	14	1509	8	2532	2	4	7847	7823	7826	7772	11	11	10	7824	1	6	7968	7964	0	7952	17	23
Total reads	7961	7897	7862	7961	7864	7927	7955	7948	7972	7975	7972	7971	7991	7986	7973	7985	7985	7972	7982	7956	7968	7963	7972		Total reads	7874	7871	7726	7639	7593	7750	7826	7856	7836	7831	7778	7811	7583	7632	7831	7991	7986	7978	7986	7969	7966	7967	7973
Frequency A	0.998618	0.000759782	0.00101755	0.998367	0.00356053	0.998991	0	0.000629089	0.00100351	0.000376176	0.000376317	0.998871	0.999249	0.999123	0.00037627	0.998748	0.000125235	0.000752634	0.000501128	0.00276521	0.00062751	0.000502323	0		Frequency A	0.999111	0.000127049	0.00517732	0.998167	0.0018438	0.999484	0	0.000381874	0.000893313	0.000127698	0.000642839	0.998464	0.998286	0.998297	0.000383093	0.999124	0	0.000626723	0.000375657	0.00125486	0.000627668	0.000125518	0
Frequency C	0.000628062	0.00012663	0.927118	0.000251225	0.844608	0.000126151	0.000251414	0.000125818	0.000376317	0.000250784	0.000125439	0	0	0.000250438	0.000125423	0.00025047	0.000125235	0.000125439	0.000250564	0.996481	0	0.000376742	0.000250878		Frequency C	0.000508001	0.000254097	0.793425	0.000392722	0.649282	0.000129032	0.000511117	0.000127291	0	0.000383093	0.000128568	0	0.000263748	0.000393082	0.000127698	0.000375422	0.000375657	0	0.000250438	0.998243	0.0011298	0.000376553	0.000250847
Frequency G	0.000251225	0.998607	0	0.000251225	0.00724822	0.000252302	0.99912	0.000377453	0.000250878	0.000626959	0	0.000125455	0.000125141	0.000125219	0.000125423	0	0.998873	0.000250878	0.000501128	0.000628457	0	0.996735	0.998244		Frequency G	0.000127	0.99784	0.00608335	0.000392722	0.0154089	0.000129032	0.998978	0.000636456	0.000765697	0.000127698	0	0.000128025	0	0	0.000383093	0.000375422	0.998873	0.000626723	0.00212873	0.000501945	0	0.997364	0.996864
Frequency T	0.000502449	0.000506521	0.0718647	0.00113051	0.144456	0.000504605	0.000628536	0.998868	0.998244	0.998621	0.999373	0.000878183	0.000500563	0.000500877	0.999247	0.000876644	0.000751409	0.998746	0.998622	0	0.999247	0.00226045	0.00137983		Frequency T	0.000254001	0.00177868	0.195315	0.00104726	0.333465	0.000258065	0.000511117	0.998854	0.998341	0.999362	0.999229	0.00140827	0.00145061	0.00131027	0.999106	0.000125141	0.000751315	0.998747	0.997245	0	0.998243	0.0021338	0.00288474
[truncated: 56 more columns]

## Sheet: FANCF_U2OS
U2OS_eBE-S3_repeat_1																									U2OS_hA3A-eBE-Y130F_repeat_1
Position in sgRNA	1	2	3	4	5	6	7	8	9	10	11	12	13	14	15	16	17	18	19	20	PAM-1	PAM-2	PAM-3		Position in sgRNA	1	2	3	4	5	6	7	8	9	10	11	12	13	14	15	16	17	18	19	20	PAM-1	PAM-2	PAM-3
Reference base	A	G	C	A	C	A	G	T	T	T	T	A	A	A	T	A	G	T	T	C	T	G	G		Reference base	A	G	C	A	C	A	G	T	T	T	T	A	A	A	T	A	G	T	T	C	T	G	G
Read A	7946	2	14	7921	7	7906	2	6	7	6	3	7974	7981	7983	2	7984	1	4	3	27	0	1	1		Read A	7933	2	16	7919	7	7890	0	3	7	6	4	7974	7987	7977	6	7977	3	8	3	26	5	1	3
Read C	2	3	7832	3	7703	2	1	0	2	1	2	0	0	0	0	0	2	1	1	7947	3	5	1		Read C	3	4	7449	7	6921	2	3	0	0	0	1	0	0	2	0	2	0	0	1	7952	1	3	0
Read G	1	7854	3	3	5	0	7952	3	2	1	0	1	1	0	2	3	7976	0	7	9	2	7946	7961		Read G	4	7816	11	2	30	1	7944	7	4	2	0	0	2	3	2	0	7971	0	5	8	1	7941	7956
Read T	2	11	20	10	163	2	4	7943	7962	7978	7977	10	9	1	7976	4	6	7976	7982	1	7974	7	16		Read T	4	6	336	9	888	6	7	7927	7963	7975	7982	9	5	4	7965	4	14	7971	7981	3	7960	15	15
Total reads	7952	7871	7870	7938	7879	7911	7961	7954	7974	7987	7983	7987	7993	7986	7982	7993	7987	7983	7995	7986	7981	7961	7981		Total reads	7945	7829	7812	7938	7847	7900	7955	7938	7975	7985	7988	7984	7995	7987	7974	7984	7989	7979	7991	7990	7968	7962	7975
Frequency A	0.999245	0.000254097	0.00177891	0.997858	0.000888438	0.999368	0.000251225	0.000754337	0.000877853	0.000751221	0.000375799	0.998372	0.998499	0.999624	0.000250564	0.998874	0.000125203	0.000501065	0.000375235	0.00338092	0	0.000125612	0.000125298		Frequency A	0.99849	0.00025546	0.00204813	0.997606	0.000892061	0.998734	0	0.000377929	0.000877743	0.000751409	0.000500751	0.998747	0.998999	0.998748	0.000752445	0.999123	0.000375516	0.00100263	0.000375422	0.00325407	0.00062751	0.000125597	0.000376176
Frequency C	0.000251509	0.000381146	0.995172	0.000377929	0.977662	0.000252813	0.000125612	0	0.000250815	0.000125203	0.000250532	0	0	0	0	0	0.000250407	0.000125266	0.000125078	0.995116	0.000375893	0.000628062	0.000125298		Frequency C	0.000377596	0.000510921	0.953533	0.000881834	0.881993	0.000253165	0.000377121	0	0	0	0.000125188	0	0	0.000250407	0	0.000250501	0	0	0.000125141	0.995244	0.000125502	0.00037679	0
Frequency G	0.000125755	0.99784	0.000381194	0.000377929	0.000634598	0	0.998869	0.000377169	0.000250815	0.000125203	0	0.000125203	0.000125109	0	0.000250564	0.000375328	0.998623	0	0.000875547	0.00112697	0.000250595	0.998116	0.997494		Frequency G	0.000503461	0.99834	0.00140809	0.000251953	0.00382312	0.000126582	0.998617	0.000881834	0.000501567	0.00025047	0	0	0.000250156	0.00037561	0.000250815	0	0.997747	0	0.000625704	0.00100125	0.000125502	0.997362	0.997618
Frequency T	0.000251509	0.00139754	0.0025413	0.00125976	0.0206879	0.000252813	0.000502449	0.998617	0.998495	0.998873	0.999248	0.00125203	0.00112599	0.000125219	0.999248	0.000500438	0.000751221	0.999123	0.998374	0.000125219	0.999123	0.000879287	0.00200476		Frequency T	0.000503461	0.000766381	0.0430108	0.00113379	0.113164	0.000759494	0.00087995	0.998614	0.998495	0.998748	0.999249	0.00112725	0.000625391	0.000500814	0.998871	0.000501002	0.00175241	0.998997	0.998749	0.000375469	0.998996	0.00188395	0.00188088
U2OS_eBE-S3_repeat_2																									U2OS_hA3A-eBE-Y130F_repeat_2
Position in sgRNA	1	2	3	4	5	6	7	8	9	10	11	12	13	14	15	16	17	18	19	20	PAM-1	PAM-2	PAM-3		Position in sgRNA	1	2	3	4	5	6	7	8	9	10	11	12	13	14	15	16	17	18	19	20	PAM-1	PAM-2	PAM-3
Reference base	A	G	C	A	C	A	G	T	T	T	T	A	A	A	T	A	G	T	T	C	T	G	G		Reference base	A	G	C	A	C	A	G	T	T	T	T	A	A	A	T	A	G	T	T	C	T	G	G
Read A	7969	1	8	7943	7	7913	1	9	3	4	6	7971	7981	7972	5	7979	1	4	4	14	6	0	3		Read A	7916	3	16	7910	11	7849	1	5	4	1	5	7977	7989	7963	1	7980	1	5	6	13	4	0	1
Read C	4	2	7842	1	7697	0	2	1	0	1	0	0	0	2	2	1	2	3	3	7969	2	1	0		Read C	9	1	7421	4	7071	1	0	3	1	1	1	0	0	0	1	0	1	0	1	7976	1	3	3
Read G	2	7863	4	2	9	4	7967	8	5	1	0	1	1	0	2	0	7984	4	4	3	3	7943	7967		Read G	2	7739	13	1	38	1	7936	6	3	1	1	0	0	3	0	1	7980	1	7	1	1	7937	7962
Read T	3	9	23	14	175	2	1	7939	7966	7981	7979	10	7	10	7973	6	3	7951	7981	1	7962	11	9		Read T	6	8	295	9	640	1	3	7905	7937	7968	7964	6	5	9	7980	8	6	7967	7971	1	7973	13	15
Total reads	7978	7875	7877	7960	7888	7919	7971	7957	7974	7987	7985	7983	7990	7984	7983	7987	7991	7963	7993	7988	7973	7955	7980		Total reads	7933	7751	7745	7924	7760	7852	7940	7919	7945	7971	7971	7983	7994	7975	7982	7989	7988	7973	7985	7991	7979	7953	7981
Frequency A	0.998872	0.000126984	0.00101562	0.997864	0.000887424	0.999242	0.000125455	0.00113108	0.000376223	0.000500814	0.000751409	0.998497	0.998874	0.998497	0.000626331	0.998998	0.000125141	0.000502323	0.000500438	0.00175263	0.00075254	0	0.00037594		Frequency A	0.997857	0.000387047	0.00206585	0.998233	0.00141753	0.999618	0.000125945	0.000631393	0.000503461	0.000125455	0.000627274	0.999248	0.999375	0.998495	0.000125282	0.998873	0.000125188	0.000627117	0.000751409	0.00162683	0.000501316	0	0.000125298
Frequency C	0.000501379	0.000253968	0.995557	0.000125628	0.975786	0	0.00025091	0.000125676	0	0.000125203	0	0	0	0.000250501	0.000250532	0.000125203	0.000250282	0.000376742	0.000375328	0.997621	0.000250847	0.000125707	0		Frequency C	0.0011345	0.000129016	0.958167	0.000504796	0.911211	0.000127356	0	0.000378836	0.000125865	0.000125455	0.000125455	0	0	0	0.000125282	0	0.000125188	0	0.000125235	0.998123	0.000125329	0.000377216	0.000375893
Frequency G	0.000250689	0.998476	0.000507808	0.000251256	0.00114097	0.000505114	0.999498	0.0010054	0.000627038	0.000125203	0	0.000125266	0.000125156	0	0.000250532	0	0.999124	0.000502323	0.000500438	0.000375563	0.00037627	0.998492	0.998371		Frequency G	0.000252111	0.998452	0.0016785	0.000126199	0.00489691	0.000127356	0.999496	0.000757671	0.000377596	0.000125455	0.000125455	0	0	0.000376176	0	0.000125172	0.998998	0.000125423	0.000876644	0.000125141	0.000125329	0.997988	0.997619
Frequency T	0.000376034	0.00114286	0.00291989	0.00175879	0.0221856	0.000252557	0.000125455	0.997738	0.998997	0.999249	0.999249	0.00125266	0.000876095	0.00125251	0.998747	0.000751221	0.000375422	0.998493	0.998499	0.000125188	0.99862	0.00138278	0.00112782		Frequency T	0.000756334	0.00103212	0.0380891	0.00113579	0.0824742	0.000127356	0.000377834	0.998232	0.998993	0.999624	0.999122	0.000751597	0.000625469	0.00112853	0.999749	0.00100138	0.000751127	0.999247	0.998247	0.000125141	1	0.0016346	0.00187946
U2OS_eBE-S3_repeat_3																									U2OS_hA3A-eBE-Y130F_repeat_3
Position in sgRNA	1	2	3	4	5	6	7	8	9	10	11	12	13	14	15	16	17	18	19	20	PAM-1	PAM-2	PAM-3		Position in sgRNA	1	2	3	4	5	6	7	8	9	10	11	12	13	14	15	16	17	18	19	20	PAM-1	PAM-2	PAM-3
Reference base	A	G	C	A	C	A	G	T	T	T	T	A	A	A	T	A	G	T	T	C	T	G	G		Reference base	A	G	C	A	C	A	G	T	T	T	T	A	A	A	T	A	G	T	T	C	T	G	G
Read A	7975	1	8	7950	3	7934	0	5	4	3	6	7973	7984	7982	3	7979	1	7	4	10	6	1	1		Read A	7918	2	18	7897	12	7858	0	4	6	2	5	7963	7973	7964	1	7982	0	4	3	21	6	2	1
Read C	4	1	7867	3	7682	5	4	0	0	3	1	0	1	5	0	2	8	0	0	7959	2	2	1		Read C	1	4	7389	1	6934	0	3	1	0	1	0	1	0	1	2	0	1	0	1	7957	3	4	2
Read G	1	7926	4	2	12	2	7964	6	3	2	0	0	2	1	2	2	7977	3	7	7	2	7965	7964		Read G	3	7731	23	3	64	1	7922	4	1	1	0	2	1	0	1	1	7972	1	7	1	0	7941	7966
Read T	2	6	34	13	226	8	4	7957	7966	7976	7975	10	8	9	7988	4	4	7966	7969	1	7959	10	15		Read T	1	10	288	6	773	4	7	7895	7937	7953	7967	5	8	3	7962	3	8	7965	7980	2	7966	8	10
Total reads	7982	7934	7913	7968	7923	7949	7972	7968	7973	7984	7982	7983	7995	7997	7993	7987	7990	7976	7980	7977	7970	7978	7982		Total reads	7923	7747	7718	7907	7783	7863	7932	7904	7944	7957	7972	7971	7982	7968	7966	7986	7981	7970	7991	7981	7975	7955	7979
Frequency A	0.999123	0.00012604	0.00101099	0.997741	0.000378644	0.998113	0	0.00062751	0.000501693	0.000375752	0.000751691	0.998747	0.998624	0.998124	0.000375328	0.998998	0.000125156	0.000877633	0.000501253	0.0012536	0.000752823	0.000125345	0.000125282		Frequency A	0.999369	0.000258164	0.00233221	0.998735	0.00154182	0.999364	0	0.000506073	0.000755287	0.000251351	0.000627195	0.998996	0.998872	0.999498	0.000125534	0.999499	0	0.000501882	0.000375422	0.00263125	0.000752351	0.000251414	0.000125329
Frequency C	0.000501128	0.00012604	0.994187	0.000376506	0.969582	0.00062901	0.000501756	0	0	0.000375752	0.000125282	0	0.000125078	0.000625234	0	0.000250407	0.00100125	0	0	0.997744	0.000250941	0.000250689	0.000125282		Frequency C	0.000126215	0.000516329	0.957372	0.00012647	0.890916	0	0.000378215	0.000126518	0	0.000125676	0	0.000125455	0	0.000125502	0.000251067	0	0.000125298	0	0.000125141	0.996993	0.000376176	0.000502828	0.000250658
Frequency G	0.000125282	0.998992	0.000505497	0.000251004	0.00151458	0.000251604	0.998996	0.000753012	0.00037627	0.000250501	0	0	0.000250156	0.000125047	0.000250219	0.000250407	0.998373	0.000376128	0.000877193	0.000877523	0.000250941	0.998371	0.997745		Frequency G	0.000378644	0.997935	0.00298005	0.000379411	0.00822305	0.000127178	0.998739	0.000506073	0.000125881	0.000125676	0	0.00025091	0.000125282	0	0.000125534	0.000125219	0.998872	0.000125471	0.000875985	0.000125298	0	0.99824	0.998371
Frequency T	0.000250564	0.000756239	0.00429673	0.00163153	0.0285245	0.00100642	0.000501756	0.998619	0.999122	0.998998	0.999123	0.00125266	0.00100063	0.00112542	0.999374	0.000500814	0.000500626	0.998746	0.998622	0.00012536	0.99862	0.00125345	0.00187923		Frequency T	0.000126215	0.00129082	0.0373154	0.000758821	0.099319	0.000508712	0.000882501	0.998861	0.999119	0.999497	0.999373	0.000627274	0.00100226	0.000376506	0.999498	0.000375657	0.00100238	0.999373	0.998623	0.000250595	0.998871	0.00100566	0.00125329
[truncated: 56 more columns]

[truncated: 22 more sheets: RUNX1_293FT, RUNX1_U2OS, SITE3_293FT, SITE3_U2OS, VEGFA_293FT, VEGFA_U2OS, BLM_293FT, BLM_U2OS, BMRP2_293FT, BMRP2_U2OS, CHD2_293FT, CHD2_U2OS, GARS_293FT, GARS_U2OS, PAFAH1B1_293FT, PAFAH1B1_U2OS, PDE6C_293FT, PDE6C_U2OS, PMS2_293FT, PMS2_U2OS …]
